# Supplementary material for: Evaluation of Whitening Effects and Identification of Potentially Active Compounds Based on Untargeted Metabolomic Analysis in Different Chrysanthemum Cultivar Extracts
Source: Antioxidants (Basel). 2024 Dec 18;13(12):1557. doi: 10.3390/antiox13121557 (PMC11673076; doi:10.3390/antiox13121557)
Supplement: Supplementary file 1 [file antioxidants-13-01557-s001.zip]

Archive with 3 entries (2 files):
- Supplementary materials/
- Supplementary materials/Supplementary Figures.pdf
- Supplementary materials/Supplementary tables.xlsx
