# Supplementary material for: Evaluation of Whitening Effects and Identification of Potentially Active Compounds Based on Untargeted Metabolomic Analysis in Different Chrysanthemum Cultivar Extracts
Source: Antioxidants (Basel). 2024 Dec 18;13(12):1557. doi: 10.3390/antiox13121557 (PMC11673076; doi:10.3390/antiox13121557)
Supplement: Supplementary file 1 [file antioxidants-13-01557-s001.zip › Supplementary materials/Supplementary tables.xlsx]

## Sheet: Table S1
Table S1. Grouping of DAMs in k-means clustering.
Name	Sub class	MJ_1	MJ_2	MJ_3	MJ_4	MJ_5	MJ_6	XHJ_1	XHJ_2	XHJ_3	XHJ_4	XHJ_5	XHJ_6	JSHJ_1	JSHJ_2	JSHJ_3	JSHJ_4	JSHJ_5	JSHJ_6
Acetoacetic acid	1	9.77047e+07	9.88089e+07	8.76825e+07	1.01098e+08	8.58554e+07	1.02086e+08	3.15811e+07	3.21643e+07	3.02438e+07	3.23514e+07	3.03689e+07	3.12443e+07	7.06024e+07	6.20842e+07	6.30042e+07	6.50701e+07	6.55652e+07	6.64687e+07
Cytosine	1	2.48688e+08	236030404	2.42409e+08	2.46641e+08	2.46499e+08	2.27758e+08	1.85107e+07	4.40873e+07	4.81885e+07	4.8862e+07	4.52003e+07	4.64247e+07	1.16109e+08	1.11574e+08	108267096	1.18045e+08	1.06208e+08	1.09247e+08
2-Furoate	1	4.22599e+08	4.24811e+08	4.22783e+08	4.24563e+08	4.28235e+08	4.39979e+08	3.12953e+08	3.11898e+08	2.97774e+08	3.03064e+08	3.10915e+08	3.11352e+08	3.85781e+08	3.70977e+08	3.69161e+08	3.81568e+08	3.67627e+08	376754197
Phenylethylamine	1	4.49515e+07	4.52272e+07	4.58169e+07	4.46296e+07	4.49138e+07	4.6115e+07	2.41042e+07	2.19661e+07	2.64094e+07	2.37359e+07	2.50337e+07	2.5143e+07	3.17191e+07	3.288e+07	3.19887e+07	3.19732e+07	3.25285e+07	3.18385e+07
Picolinic acid	1	2.0361e+07	1.81306e+07	1.89301e+07	1.9504e+07	2.01121e+07	1.86688e+07	7.97693e+06	8.37552e+06	8.44451e+06	8.20463e+06	8.62163e+06	8.38874e+06	1.45851e+07	1.40498e+07	1.37945e+07	1.52239e+07	1.48377e+07	1.49404e+07
Taurine	1	3.46856e+08	3.50931e+08	353057922	3.60043e+08	3.64283e+08	3.48721e+08	2.07666e+08	2.00851e+08	2.01552e+08	2.04883e+08	1.97233e+08	211519614	2.98665e+08	2.78037e+08	284739083	2.97245e+08	2.83055e+08	2.89001e+08
4-Hydroxyproline	1	3.57127e+07	2.1565e+07	3.90067e+07	2.31869e+07	2.51774e+07	3.97487e+07	8.40466e+06	3.68272e+06	3.91559e+06	8.46836e+06	8.04613e+06	3.63262e+06	2.97807e+07	1.31545e+07	2.82154e+07	1.26565e+07	2.28935e+07	1.24833e+07
cis-4-Hydroxy-D-proline	1	5.23814e+07	5.44948e+07	5.41471e+07	5.55462e+07	5.50489e+07	5.48703e+07	2.27949e+07	22183876	2.10658e+07	2.19432e+07	2.13585e+07	2.11379e+07	3.98646e+07	4.01115e+07	3.86791e+07	3.86239e+07	3.78005e+07	3.80296e+07
Trigonelline	1	5.84194e+07	6.38941e+07	7.15845e+07	7.70093e+07	8.23068e+07	6.7712e+07	2.73955e+07	2.05433e+07	2.60887e+07	1.69748e+07	2.31944e+07	2.15443e+07	7.4823e+07	1.01445e+07	6.79361e+07	7.00936e+07	1.67584e+07	7.01733e+07
Aminoadipic acid	1	1.19182e+08	1.29905e+08	1.20309e+08	1.27253e+08	1.20492e+08	1.15501e+08	7.02667e+07	4.97269e+07	5.9744e+07	1.22302e+08	5.4312e+07	7.49881e+07	1.05069e+08	1.15218e+08	9.66589e+07	8.2962e+07	7.30996e+07	8.43445e+07
L-beta-Phenylalanine	1	2.80949e+08	2.51959e+08	3.01797e+08	3.16161e+08	3.43502e+08	3.43013e+08	3.19348e+07	1.18554e+08	3.82027e+07	4.86197e+07	4.82047e+07	4.84023e+07	1.89694e+08	234199208	1.76843e+08	2.45179e+08	2.37845e+08	2.21656e+08
D-Phenylalanine	1	2.03939e+08	2.03605e+08	2.05882e+08	2.16429e+08	2.20652e+08	2.08025e+08	1.62084e+08	1.8597e+08	1.63652e+08	1.66511e+08	171565648	1.63009e+08	2.02773e+08	1.95685e+08	1.90612e+08	2.03438e+08	202143438	1.97109e+08
7-Methylxanthine	1	1.84555e+07	1.53312e+07	1.98774e+07	1.90802e+07	1.90686e+07	1.59907e+07	1.13498e+07	1.05717e+07	1.19839e+07	7.66736e+06	7.28908e+06	7.36725e+06	1.20134e+07	1.10453e+07	1.22414e+07	1.45655e+07	1.40015e+07	1.42502e+07
L-Phenylalanine	1	6136522538	4432384104	4534094065	4503338663	4633418841	6310563468	1550339496	2572317307	1504079109	1495835377	1534072079	2837768600	3870978669	3530623968	3639874642	4024132305	2424593377	3504469633
4-Pyridoxic acid	1	3.36551e+07	4.06954e+07	3.41728e+07	3.24292e+07	3.47008e+07	3.50139e+07	1.62734e+07	1.61987e+07	1.65285e+07	3.23791e+07	1.65166e+07	1.85516e+07	3.20736e+07	3.06281e+07	2.79785e+07	3.03992e+07	2.85366e+07	2.96485e+07
3-Dehydroshikimate	1	1.34822e+08	149594674	1.59685e+08	1.62561e+08	1.60155e+08	1.86106e+08	4.64232e+07	1.13237e+08	1.11325e+08	4.26701e+07	3.61791e+07	4.39157e+07	8.56654e+07	8.39695e+07	8.34143e+07	8.45188e+07	8.59045e+07	8.24365e+07
Galactonolactone	1	1.52615e+07	1.27808e+07	1.84047e+07	1.55673e+07	1.59606e+07	1.50481e+07	7.21482e+06	7.04546e+06	5.89284e+06	6.05732e+06	5.20027e+06	6.59555e+06	9.80771e+06	1.00579e+07	2.15954e+06	1.17329e+07	8.10625e+06	7.31571e+06
D-Galactose	1	3.17542e+08	3.17354e+08	3.28798e+08	3.24119e+08	3.45806e+08	3.40692e+08	3.75135e+07	3.31948e+07	3.22157e+07	3.23637e+07	2.83884e+07	2.98237e+07	9.30555e+07	9.62076e+07	1.14908e+08	9.54493e+07	9.78088e+07	1.0086e+08
Phenacetin	1	7.12956e+07	7.13266e+07	6.97902e+07	4.46271e+07	7.40739e+07	6.03428e+07	4.8966e+07	5.20304e+07	4.98582e+07	4.36024e+07	4.1414e+07	4.95012e+07	5.24122e+07	5.78815e+07	4.59184e+07	4.91628e+07	5.38073e+07	5.25525e+07
3-Succinoylpyridine	1	2.17813e+08	2.0514e+08	215446151	2.19973e+08	2.27754e+08	2.19069e+08	9.36493e+07	9.29606e+07	9.18027e+07	9.5225e+07	9.71492e+07	9.31325e+07	1.86635e+08	1.76495e+08	170278603	1.58374e+08	1.72952e+08	1.80998e+08
(2S,4S)-4-Hydroxy-2,3,4,5-tetrahydrodipicolinate	1	7.55227e+07	1.25454e+08	8.06014e+07	9.1585e+07	9.06407e+07	8.7444e+07	4.67132e+07	4.6151e+07	1.16943e+07	1.19048e+07	1.23108e+07	1.22444e+07	85044665	6.91993e+07	8.6791e+07	8.80448e+07	6.25161e+07	7.59441e+07
10-Hydroxydecanoic acid	1	2.37128e+07	2.58563e+07	2.50552e+07	2.48085e+07	2.57376e+07	2.47518e+07	1.14839e+07	4.25897e+06	4.79276e+06	4.88089e+06	5.28765e+06	4.85558e+06	1.03163e+07	9.51228e+06	9.4012e+06	1.00986e+07	9.13599e+06	9.97582e+06
3,4-Methylenedioxyamphetamine	1	2.8485e+08	2.83026e+08	2.82625e+08	2.86439e+08	3.0157e+08	2.97694e+08	1.33156e+08	124775263	1.18219e+08	1.23507e+08	1.24283e+08	1.26026e+08	1.79379e+08	1.7969e+08	1.72151e+08	1.86292e+08	1.72641e+08	1.77619e+08
Jasmonic acid	1	7.31694e+07	5.56042e+07	5.12651e+07	5.62279e+07	5.72595e+07	6.01739e+07	2.59122e+07	3.05983e+07	1.22954e+07	2.48833e+07	1.25733e+07	2.33676e+07	1.82593e+07	3.14886e+07	1.48727e+07	3.39788e+07	3.38344e+07	4.31894e+07
Deoxyuridine	1	4.48031e+08	3.96985e+08	5.70232e+08	506508482	5.54146e+08	4.75218e+08	3.6208e+08	2.9806e+08	3.76197e+08	3.19015e+08	3.05974e+08	3.12619e+08	4.18925e+08	3.70047e+08	2.92337e+08	3.46942e+08	3.62238e+08	3.73998e+08
Deoxyinosine	1	2.24022e+08	215790536	2.25877e+08	2.15853e+08	2.31002e+08	2.2874e+08	252772332	1.52439e+08	147995729	1.45962e+08	1.4714e+08	1.31113e+08	1.92673e+08	2.09961e+08	2.09282e+08	2.12871e+08	2.17645e+08	2.09703e+08
16-Oxopalmitate	1	1.07058e+08	1.04316e+08	1.02205e+08	1.05683e+08	1.16574e+08	1.11934e+08	1.52299e+07	1.89372e+07	1.74349e+07	1.90522e+07	1.93447e+07	1.37219e+07	5.90606e+07	5.3777e+07	6.38364e+07	1.09228e+07	9.16287e+06	5.61398e+07
Palmitoleic acid	1	2.24448e+08	2.32632e+08	2.36834e+08	2.50628e+08	2.45004e+08	2.65891e+08	7.98127e+07	7.15544e+07	7.33313e+07	7.3972e+07	7.14992e+07	7.13964e+07	1.1588e+08	1.16557e+08	1.08084e+08	1.05949e+08	1.0325e+08	1.07093e+08
(S)-Pinocembrin	1	5.61321e+07	5.07322e+07	4.31601e+07	4.05595e+07	4.86193e+07	4.80581e+07	1.33183e+06	1.9604e+06	962210	1.11265e+06	904180	1.39772e+06	3.09773e+07	1.85447e+07	1.9316e+07	2.47758e+07	1.95265e+07	1.96582e+07
17a-Estradiol	1	2.08377e+08	326926529	756630203	1.61446e+08	8.16171e+08	1.17479e+08	1.26373e+08	7.82199e+07	1.03839e+08	1.02338e+08	87304713	9.34948e+07	2.6801e+08	2.28503e+08	2.19083e+08	2.8239e+08	1.45164e+08	3.64177e+08
Epiandrosterone	1	3.0198e+08	2.94332e+08	2.8859e+08	3.00444e+08	3.05784e+08	2.98332e+08	1.18935e+08	1.0028e+08	1.02401e+08	9.94872e+07	1.00633e+08	104228817	2.10702e+08	2.03847e+08	2.11005e+08	1.97513e+08	192500487	2.001e+08
Estradiol	1	122018117	1.15085e+08	3.50636e+07	1.26399e+08	1.13077e+08	1.55865e+08	3.5825e+07	1.75593e+07	2.06295e+07	3.76762e+07	1.74202e+07	1.82788e+07	2.69577e+07	8.81433e+07	8.21907e+07	7.0642e+07	8.30398e+07	7.72918e+07
Biochanin A	1	2.53247e+07	2.84931e+07	3.14814e+07	2.79202e+07	3.22731e+07	2.45467e+07	8.19775e+06	9.1363e+06	9.15775e+06	8.36702e+06	9.82859e+06	9.22596e+06	1.51905e+07	1.26089e+07	1.45843e+07	1.56556e+07	1.37603e+07	1.63842e+07
Guanosine	1	485392563	5.0842e+08	499495231	5.05093e+08	5.57027e+08	5.05209e+08	1.82275e+08	1.94449e+08	1.75826e+08	1.83076e+08	1.84869e+08	1.7945e+08	2.73544e+08	2.63407e+08	2.63762e+08	2.83067e+08	2.6118e+08	2.67051e+08
Metolachlor	1	5.61824e+07	5.04029e+07	5.6182e+07	5.93682e+07	5.47755e+07	6.19257e+07	2.19214e+07	9.7242e+07	1.4765e+07	1.35521e+07	1.56134e+07	1.76212e+07	2.7657e+07	3.50579e+07	2.81381e+07	4.35006e+07	3.26157e+07	3.44416e+07
Androstanedione	1	3.59808e+07	3.21413e+07	3.66534e+07	3.68644e+07	3.67327e+07	3.84392e+07	1.303e+07	1.25924e+07	1.30334e+07	1.28327e+07	1.3582e+07	1.3345e+07	2.20074e+07	2.21179e+07	1.96159e+07	2.16278e+07	2.11698e+07	1.9503e+07
Cyanidin	1	1.37444e+08	121658142	1.40216e+08	1.27503e+08	1.63793e+08	1.1516e+08	2.9533e+07	4.09416e+07	2.99983e+07	4.35161e+07	4.28738e+07	2.77651e+07	5.79987e+07	5.56091e+07	8.07535e+07	9.19287e+07	5.27485e+07	6.11863e+07
Etherolenic acid	1	7.04004e+08	7.02606e+08	6.78079e+08	6.84768e+08	6.77923e+08	630083220	2.10784e+08	1.35015e+08	3.42493e+08	196305208	4.92947e+08	1.40708e+08	4.20255e+08	3.33414e+08	4.70455e+08	3.23554e+08	4.30716e+08	3.29365e+08
9(S)-HPOT	1	6.68118e+08	2601807090	6.52058e+08	2624738192	2392049773	1223857279	3.32646e+08	3.37851e+08	3.2272e+08	3.29619e+08	3.31823e+08	340388683	1114041915	5.6841e+08	8.78378e+08	4.01315e+08	849061520	3.28241e+08
Sumatriptan	1	2.40702e+08	2.21391e+08	2.48533e+08	2.58509e+08	2.20764e+08	2.19496e+08	3.7557e+07	3.73096e+07	3.50834e+07	3.14238e+07	3.76567e+07	3.65179e+07	108534375	1.04922e+08	1.06948e+08	1.12879e+08	1.01056e+08	1.13257e+08
Dehypoxanthine futalosine	1	1250955286	1064523349	1080410457	1064020664	1118325379	1288150740	490609122	1.18049e+08	4.25539e+08	4.83374e+08	520361212	376797802	8.49405e+08	3.19196e+08	8.10805e+08	2.95212e+08	6.16488e+08	7.3777e+08
Metoclopramide	1	2.39747e+07	2.64483e+07	2.79264e+07	2.78905e+07	34386055	2.59869e+07	6.89607e+06	7.35589e+06	7.16211e+06	6.06882e+06	7.52816e+06	1.42589e+07	1.21559e+07	1.39685e+07	1.14741e+07	1.40656e+07	1.28384e+07	1.09313e+07
Ribose 1,5-bisphosphate	1	6.6309e+07	7.35488e+07	7.18042e+07	6.65202e+07	6.51486e+07	7.49306e+07	3.79042e+07	3.52093e+07	3.6675e+07	3.85729e+07	3.09258e+07	3.78836e+07	4.62816e+07	5.29322e+07	4.40604e+07	4.49407e+07	5.07573e+07	5.05726e+07
Methadone	1	6.08392e+07	7.27225e+07	7.33777e+07	7.56009e+07	7.20105e+07	6.27732e+07	2.61123e+07	2.32625e+07	2.41462e+07	2.66381e+07	2.6865e+07	2.58131e+07	4.48084e+07	4.31231e+07	4.26352e+07	4.48182e+07	4.10842e+07	3.54214e+07
5(S)-HpETE	1	2.77196e+07	2.79691e+07	2.88316e+07	3.09309e+07	2.42226e+07	2.72976e+07	2.17256e+07	1.7724e+07	1.84092e+07	2.06136e+07	1.70914e+07	2.16994e+07	2.44876e+07	2.83e+07	2.38856e+07	2.63571e+07	2.40934e+07	2.63078e+07
Ethyl icosapentate	1	1.50244e+08	1.66168e+08	1.62175e+08	1.35382e+08	1.54102e+08	1.46354e+08	5.8197e+07	4.69937e+07	5.48361e+07	4.22106e+07	4.97234e+07	5.88084e+07	1.56522e+08	1.40667e+08	1.31897e+08	122957208	1.33322e+08	1.16187e+08
5'-O-beta-D-Glucosylpyridoxine	1	1.13274e+08	7.3473e+07	8.59323e+07	7.37302e+07	9.13033e+07	9.1698e+07	8.17416e+07	4.45243e+07	5.50225e+07	5.9373e+07	7.36577e+07	5.04241e+07	5.7453e+07	5.41097e+07	5.57153e+07	6.88012e+07	7.70203e+07	7.42495e+07
Lipoxin B4	1	8.63127e+07	1.03967e+07	4.8158e+08	3.72483e+08	2.65975e+08	1.90813e+08	5.24064e+07	6.3749e+07	3.44705e+07	3.55336e+07	3.45449e+07	3.35361e+07	1.34738e+08	1.60029e+08	1.43373e+08	1.29376e+08	1.48955e+08	165420130
Prostaglandin F2a	1	4.1626e+07	4.21976e+07	3.87179e+07	3.56505e+07	3.69867e+07	3.6247e+07	2.13358e+07	2.29677e+07	2.22454e+07	1.18647e+07	2.37323e+07	2.02208e+07	1.16474e+07	8.14667e+06	3.76898e+07	8.72433e+06	3.88587e+07	3.18705e+07
Loganate	1	1.74545e+07	1.75159e+07	1.75274e+07	1.74624e+07	2.26895e+07	2.18278e+07	7.24089e+06	5.86827e+06	3.78446e+06	5.10222e+06	1.61826e+07	6.71638e+06	9.16319e+06	1.95741e+07	9.01148e+06	1.88869e+07	1.9802e+07	1.83961e+07
Tetracosanoic acid	1	2.04382e+08	2.21231e+08	2.42005e+08	2.65267e+08	2.91172e+08	2.30647e+08	1.61541e+08	1.9194e+08	2.16992e+08	1.75348e+08	2.13922e+08	1.56877e+08	2.30448e+08	1.90112e+08	293909534	2.30532e+08	1.84647e+08	2.28626e+08
Scullcapflavone II	1	16642212724	17323857496	17011858428	17271113533	19128655659	18528464150	2780676021	2832361018	2789033139	2725649639	2970089432	3003149604	6766048736	4193152296	5284943976	5023621470	2653351907	5089707996
Celecoxib	1	6417954737	6598972213	4520486396	5594811275	5550008601	4315160445	982295554	1077298872	1040216632	1190624208	1337843759	1019922734	2293455818	2613340370	2510210988	2141946780	2243390499	2198628513
Trehalose 6-phosphate	1	2.5797e+07	2.71787e+07	3.07807e+07	2.84998e+07	2.91866e+07	2.98925e+07	1.93498e+07	1.63611e+07	1.53523e+07	1.84402e+07	1.95849e+07	1.71707e+07	1.92521e+07	2.33702e+07	2.03658e+07	2.29569e+07	2.02503e+07	1.98685e+07
Clindamycin	1	5.21031e+07	3.99918e+07	4.51511e+07	4.60436e+07	5.80739e+07	4.35399e+07	9.75123e+06	1.0386e+07	8.80234e+06	1.07654e+07	1.01846e+07	1.02709e+07	1.83217e+07	1.86619e+07	1.83247e+07	1.92532e+07	1.62897e+07	1.95658e+07
Podecdysone B	1	7.65228e+07	7.20209e+07	8.96264e+07	7.17627e+07	7.31416e+07	7.83861e+07	3.01191e+07	3.55554e+07	3.72993e+07	3.48231e+07	3.10899e+07	2.98536e+07	4.08561e+07	1.01693e+08	9.49962e+07	3.89609e+07	3.5761e+07	9.10841e+07
Umbelliferose	1	8.93045e+07	1.81163e+08	1.05299e+08	1.44647e+08	1.77952e+08	2.14467e+08	2.25032e+07	3.83069e+07	2.79967e+07	2.74479e+07	2.96199e+07	3.53315e+07	1.17195e+08	1.14318e+08	9.12937e+07	1.02301e+08	9.12278e+07	1.23628e+08
Malvidin 3-glucoside	1	4.51099e+06	4.58576e+06	1.38199e+07	1.72936e+07	4.73403e+06	1.69348e+07	3.47137e+06	1.00325e+06	1.62576e+06	1.52822e+06	3.29728e+06	1.62398e+06	1.11955e+07	9.19245e+06	5.89853e+06	1.00036e+07	5.92431e+06	9.26285e+06
Cyanidin 3-O-(6-O-malonyl-beta-D-glucoside)	1	1208251974	965066465	5.16739e+08	1283195361	1242810536	4.38428e+08	6.71747e+07	5.44377e+07	4.70162e+07	4.9532e+07	8.45063e+07	4.49496e+07	3.26161e+08	214652873	6.9488e+08	5.65004e+08	6.04029e+08	2.0389e+08
Quercetin 3-(6''-malonyl-glucoside)	1	6.89168e+07	1.16345e+08	1.03658e+08	9.73388e+07	1.25964e+08	9.9118e+07	4.60043e+06	6.14786e+06	4.46243e+06	1.69656e+07	4.94965e+06	5.7912e+06	3.96987e+07	2.52244e+07	3.14383e+07	5.29746e+07	2.23073e+07	4.60259e+07
Apigenin 7-O-neohesperidoside	1	1597492973	675286598	2252981973	7.02098e+08	7.49872e+08	6.85979e+08	7.80564e+07	1.33113e+08	6.60964e+07	4.19576e+07	8.17419e+07	6.648e+07	7.48234e+08	7.09106e+08	419443228	1000050801	8.0139e+08	7.11326e+08
N-Methyl-2-pyrrolidinone	2	7.48656e+06	7.52798e+06	5.26965e+06	7.76624e+06	7.69868e+06	7.74225e+06	11671625	1.24906e+07	1.13301e+07	10724786	1.16398e+07	1.22377e+07	6.5717e+07	6.66927e+07	6.15159e+07	6.73554e+07	6.49701e+07	6.40622e+07
m-Cresol	2	3.00154e+07	3.07411e+07	3.09317e+07	3.17615e+07	3.24534e+07	3.19387e+07	5.1989e+07	5.91421e+07	5.65892e+07	5.73959e+07	5.27625e+07	6.08209e+07	1.34328e+08	1.29867e+08	1.25476e+08	1.34313e+08	1.29378e+08	1.31971e+08
p-Cresol	2	1.06176e+07	1.12484e+07	1.09039e+07	1.06545e+07	1.12827e+07	1.08397e+07	1.39672e+07	1.46627e+07	1.38465e+07	1.43705e+07	1.38546e+07	1.39831e+07	4.96882e+07	4.83321e+07	4.66734e+07	4.96019e+07	4.73054e+07	4.89314e+07
Catechol	2	6.52265e+07	6.57063e+07	6.45056e+07	6.78555e+07	6.5579e+07	66173026	8.38456e+07	8.19441e+07	7.89639e+07	8.26255e+07	8.16922e+07	8.02288e+07	3.41935e+08	3.36475e+08	3.17825e+08	3.39411e+08	3.21376e+08	3.28991e+08
Uracil	2	8.79345e+06	7.95428e+06	8.30827e+06	7.41589e+06	8.43962e+06	8.09563e+06	5.7792e+06	5.25583e+06	5.67799e+06	5.83832e+06	6.75964e+06	5.19605e+06	4.608e+07	4.16531e+07	4.48947e+07	4.83275e+07	4.43142e+07	5.06348e+07
Methylmalonic acid	2	1326544822	1303389798	1334327969	1649177606	1353062737	1338136153	1445969204	1355308822	1349103999	1405708636	1483716102	1618670502	2924141620	2864814053	2835179734	1959129052	2753560646	2155375768
4-Methylcatechol	2	2.04127e+06	2.12709e+06	2.09022e+06	2.02791e+06	2.1772e+06	2.07898e+06	2.07731e+06	2.1231e+06	2.14572e+06	2.14593e+06	2.17736e+06	2.28434e+06	5.19904e+07	4.99409e+07	4.9281e+07	5.0401e+07	4.71317e+07	4.87669e+07
Thymine	2	4.52644e+06	4.15852e+06	1.35072e+07	4.45606e+06	1.31945e+07	1.33785e+07	6.189e+06	6.44342e+06	2.06344e+07	6.54667e+06	2.17698e+07	2.117e+07	9.9097e+07	1.02925e+08	9.95527e+07	1.376e+08	8.61817e+07	1.10849e+08
(R)-5,6-Dihydrothymine	2	4.70975e+07	3.54644e+07	4.9084e+07	4.30305e+07	3.67769e+07	4.1095e+07	4.35193e+07	2.73218e+07	3.47138e+07	4.42196e+07	3.35031e+07	6.41084e+07	6.04499e+07	5.55918e+07	3.91768e+07	9.73125e+07	7.36178e+07	5.62798e+07
Pipecolic acid	2	2796349564	2764136891	2931794875	2943940530	3123136234	2879260447	3306514068	3031100460	3205080600	3222988398	3276885761	3846198889	5066431081	4686085927	4788230061	5143774800	4848199310	4637042758
Perillyl alcohol	2	1.78235e+08	178179624	113435415	1.81629e+08	1.84623e+08	174395534	2.24823e+08	2.43785e+08	2.6543e+08	2.25782e+08	234065678	2.34108e+08	6.75059e+08	6.59786e+08	6.33975e+08	6.66999e+08	6.44945e+08	663583002
Threonic acid	2	218866156	2.59172e+08	2.47309e+08	2.77522e+08	2.4747e+08	2.4974e+08	3.61177e+08	3.36601e+08	3.00756e+08	3.63791e+08	3.34506e+08	2.76746e+08	7.08742e+08	7.38881e+08	3.73889e+08	7.09647e+08	5.757e+08	6.9373e+08
Phenyl acetate	2	6.03258e+06	1.5914e+07	1.42583e+07	5.40998e+06	5.30718e+06	5.18381e+06	3.00189e+07	4.1877e+07	2.64424e+07	2.59665e+07	3.38065e+07	2.41687e+07	577977422	6.19002e+08	6.02679e+08	5.45947e+08	6.71752e+08	6.1744e+08
p-Octopamine	2	3.15893e+07	3.08141e+07	1.05432e+07	3.06861e+07	3.18111e+07	3.35267e+07	4.06122e+07	4.26765e+07	3.93379e+07	4.15383e+07	4.04332e+07	3.88494e+07	6.47864e+07	5.91015e+07	7.33751e+07	6.44527e+07	6.12651e+07	6.45661e+07
3,4-Dihydroxybenzaldehyde	2	4.49674e+06	4.66602e+06	4.4558e+06	4.38197e+06	4.52859e+06	3.92558e+06	5.81637e+06	5.15506e+06	5.68145e+06	5.2618e+06	5.8848e+06	5.08351e+06	4.39864e+08	429229191	4.33981e+08	431397480	4.21288e+08	4.43889e+08
(S)-2-amino-6-oxohexanoate	2	2.02036e+07	2.00715e+07	1.99296e+07	2.11399e+07	2.101e+07	2.05725e+07	2.18891e+07	2.21894e+07	2.24634e+07	2.21751e+07	2.28035e+07	2.2012e+07	9.31391e+07	1.51358e+08	8.76652e+07	9.08574e+07	8.78702e+07	1.01267e+08
trans-Cinnamate	2	1.02397e+07	3.11127e+06	7.5502e+06	1.0608e+07	1.08967e+07	1.04992e+07	9.67455e+06	8.96133e+06	5.26216e+06	5.19682e+06	9.85733e+06	9.9599e+06	4.37686e+07	4.27257e+07	4.05576e+07	4.07222e+07	4.11937e+07	4.05887e+07
Estragole	2	3.94601e+06	3.94626e+06	3.95396e+06	3.95302e+06	4.27526e+06	3.86412e+06	6.47832e+06	6.55939e+06	6.19596e+06	6.13365e+06	6.25339e+06	6.41518e+06	8.1221e+07	7.974e+07	7.77832e+07	7.82399e+07	7.62866e+07	8.63122e+07
2-(Methylamino)benzoic acid	2	7.91771e+06	7.9883e+06	8.65509e+06	7.90132e+06	8.16294e+06	8.7237e+06	1.17116e+07	9.28763e+06	8.76725e+06	1.12217e+07	1.11925e+07	1.23597e+07	6.2771e+07	5.94495e+07	6.4525e+07	5.92326e+07	5.62852e+07	6.15183e+07
(R)-mandelic Acid	2	2.03208e+06	1.94832e+06	2.01637e+06	2.07693e+06	2.07753e+06	2.12751e+06	2.30084e+06	2.36357e+06	2.39511e+06	2.4534e+06	2.69558e+06	2.63307e+06	3.40731e+07	3.68135e+07	3.37834e+07	3.2568e+07	3.33093e+07	3.43647e+07
Gentisic acid	2	7.20434e+06	1.33374e+08	5.13936e+07	5.03679e+07	9.35384e+06	5.07876e+07	5.72758e+07	5.34495e+07	5.46648e+07	5.31445e+07	5.32812e+07	4.98918e+07	3.27397e+08	3.23166e+08	309958416	3.29942e+08	3.14334e+08	3.0748e+08
Geranial	2	3.87436e+06	3.65924e+06	4.19223e+06	3.36142e+06	6.23903e+06	4.40658e+06	7.33482e+06	4.01079e+06	4.06074e+06	3.7845e+06	4.97678e+06	5.02565e+06	3.28914e+07	6.46055e+07	3.24438e+07	3.41855e+07	5.376e+07	3.17005e+07
1,2-Epoxy-p-menth-8-ene	2	2.14237e+07	2.57362e+07	2.31452e+07	2.43143e+07	3.22474e+07	2.74243e+07	2.53038e+07	1.43183e+07	3.85864e+07	48775901	5.82426e+07	5.46385e+07	200333935	2.58041e+08	2.17685e+08	2.02792e+08	2.56693e+08	1.9414e+08
2,6-Dimethyl-naphtalene	2	9.24052e+07	8.75272e+07	4.62298e+07	7.92157e+07	101811813	4.91566e+07	9.52632e+07	9.72944e+07	8.57895e+07	7.96214e+07	8.18316e+07	8.64874e+07	1.19271e+08	1.12973e+08	1.03415e+08	1.38858e+08	9.71196e+07	1.11191e+08
L-Carnitine	2	3.17544e+07	3.10802e+07	2.97328e+07	3.43953e+07	3.80598e+07	3.85231e+07	3.3585e+07	3.37131e+07	3.47489e+07	3.60781e+07	3.75764e+07	3.09838e+07	8.49269e+07	9.67472e+07	83596953	7.97706e+07	7.64437e+07	8.73627e+07
Phthalic acid	2	1.04731e+07	1.01566e+07	1.03317e+07	1.02616e+07	1.02931e+07	1.03926e+07	1.68822e+07	1.56813e+07	1.60414e+07	1.6682e+07	1.64009e+07	1.69454e+07	1.51174e+08	1.51291e+08	1.51833e+08	1.53208e+08	1.49356e+08	1.50491e+08
Homogentisic acid	2	5.26186e+06	5.99636e+06	6.20901e+06	5.38087e+06	6.24117e+06	5.30775e+06	7.37294e+06	7.29817e+06	9.34425e+06	8.50962e+06	8.81222e+06	7.96492e+06	5.24597e+07	5.22746e+07	5.15449e+07	5.25449e+07	5.0721e+07	5.32942e+07
Perillic acid	2	1.15222e+08	1.08756e+08	1.00396e+08	1.05114e+08	1.10822e+08	1.06114e+08	1.03088e+08	1.04576e+08	100223733	1.05321e+08	1.06968e+08	1.05194e+08	1.27253e+08	1.24175e+08	126912677	1.35464e+08	1.28893e+08	140037772
Limonene-1,2-diol	2	6.40055e+06	4.65963e+06	5.42531e+06	4.75883e+06	2.24969e+07	4.29995e+06	2.31399e+07	7.67163e+06	2.53031e+07	2.15328e+07	6.35163e+06	2.18766e+07	3.25673e+07	1.1021e+08	4.61775e+07	2.59339e+07	3.45947e+07	2.70497e+07
Capric acid	2	1.22038e+07	1.02574e+07	1.03559e+07	1.19734e+07	1.02668e+07	1.16853e+07	2.54725e+07	4.29419e+07	4.45095e+07	2.49849e+07	2.39809e+07	2.16179e+07	7.37319e+07	4.79134e+07	5.81203e+07	6.85064e+07	5.96014e+07	8.21355e+07
(2S,5S)-trans-Carboxymethylproline	2	1.33741e+08	1.39049e+08	1.39462e+08	1.22728e+08	1.4614e+08	1.41573e+08	1.38486e+08	1.41187e+08	1.33294e+08	1.08199e+08	1.45969e+08	1.33931e+08	183946152	1.68002e+08	1.6591e+08	1.65285e+08	1.6529e+08	1.36623e+08
Guanidinosuccinic acid	2	1.77289e+07	1.07358e+07	1.04303e+07	1.40549e+07	1.64187e+07	1.39237e+07	1.94066e+07	1.78076e+07	1.88752e+07	1.71979e+07	1.90193e+07	1.75884e+07	7.11352e+07	5.50653e+07	5.50863e+07	5.80966e+07	6.3268e+07	5.75826e+07
Herniarin	2	1.68191e+07	1.48997e+07	1.5397e+07	2.03568e+07	1.53874e+07	1.90134e+07	2.96934e+07	2.67816e+07	2.57402e+07	2.66894e+07	2.93327e+07	2.72981e+07	5.2228e+07	4.78503e+07	4.48442e+07	4.8464e+07	4.58848e+07	4.79139e+07
D-(+)-Glucose	2	3.953e+07	3.63284e+07	3.81776e+07	4.36519e+07	4.32472e+07	3.66612e+07	1.59484e+08	1.75231e+08	1.75153e+08	1.82004e+08	1.89222e+08	1.87362e+08	1319283320	1322004558	1390802914	1402639228	1363891073	1391865458
Theophylline	2	3.62097e+06	3.30212e+06	3.36145e+06	3.35031e+06	3.40725e+06	3.31906e+06	4.43916e+06	4.02053e+06	5.43203e+06	4.15146e+06	4.15266e+06	4.86997e+06	2.41232e+08	223413184	2.76154e+08	2.24754e+08	2.23941e+08	4.56986e+08
D-Fructose	2	1071307329	1058405491	1058149237	1036695628	1053506826	1018572339	2140282112	2079819662	2086103898	2074049917	2035885409	2191580670	25621847655	26808576357	6923746681	25322400943	26482654361	7093664997
beta-D-Fructose	2	1.67975e+08	1.34428e+08	1.33454e+08	1.34884e+08	1.75869e+08	1.43707e+08	1.56528e+08	1.05241e+08	1.29931e+08	1.21361e+08	1.59561e+08	1.24625e+08	207791335	2.03138e+08	2.3195e+08	2.12075e+08	2.08048e+08	2.15289e+08
Hydroxyphenyllactic acid	2	1.25314e+08	1.0219e+08	1.01612e+08	1.82948e+08	1.28697e+08	1.10861e+08	2.98089e+08	1.61148e+08	2.70809e+08	2.92226e+08	168310135	2.94546e+08	7520756986	7262062497	7022139448	7393866813	7074491049	7327133350
L-Iditol	2	2.18902e+07	2.24663e+07	2.20723e+07	2.21115e+07	2.31323e+07	2.29605e+07	2.4112e+07	2.35284e+07	2.42008e+07	2.4528e+07	2.42089e+07	2.50002e+07	5.8326e+07	5.72353e+07	5.75001e+07	5.72092e+07	5.68951e+07	5.76107e+07
Homovanillic acid	2	3.60411e+06	3.58283e+06	3.51018e+06	3.87471e+06	3.80793e+06	3.71194e+06	5.43414e+06	5.48477e+06	5.12298e+06	5.31333e+06	5.37737e+06	5.32128e+06	3.99468e+07	4.27991e+07	7.26531e+07	4.38157e+07	1.01864e+07	4.15548e+07
Glycylleucine	2	544712	948772	705994	673892	757852	631238	1.53225e+07	1.5936e+07	1.49693e+07	5.57947e+07	5.08155e+07	1.4618e+07	8.04644e+07	7.88676e+07	7.79183e+07	8.24806e+07	7.72681e+07	7.82012e+07
beta-Ionone	2	4.1785e+07	3.84062e+07	4.97635e+07	4.28807e+07	3.9327e+07	3.96763e+07	4.30778e+07	5.03111e+07	4.65123e+07	4.48966e+07	4.63063e+07	4.54686e+07	6.02868e+07	5.4837e+07	5.72979e+07	5.77871e+07	5.34139e+07	5.21329e+07
N,N-Diethyl-m-toluamide	2	2.75457e+07	3.14369e+07	2.91001e+07	2.92359e+07	2.98576e+07	3.21475e+07	1.30342e+08	3.23781e+07	1.07152e+08	3.3064e+07	3.33471e+07	3.34976e+07	1.18311e+08	1.46173e+08	3.98156e+07	1.26081e+08	1.19825e+08	1.70063e+08
D-Glucuronic acid	2	2.34583e+07	2.25226e+07	2.86592e+07	2.27701e+07	2.27907e+07	2.27095e+07	3.91602e+07	3.85253e+07	3.80409e+07	4.0831e+07	3.96237e+07	4.86294e+07	1.61829e+08	1.52955e+08	1.5449e+08	1.57876e+08	1.57479e+08	1.63403e+08
D-Tryptophan	2	1.1829e+08	1.18566e+08	1.60606e+08	1.16949e+08	118333193	167377549	1.68568e+08	1.62127e+08	1.61869e+08	1.64334e+08	1.64599e+08	1.68455e+08	2.64277e+08	2.58698e+08	2.55762e+08	2.61887e+08	251415113	259683352
2-trans,6-trans-Farnesal	2	2.76254e+08	2.55149e+08	2.67628e+08	2.67836e+08	2.46732e+08	2.50347e+08	4.18218e+08	3.84641e+08	3.6373e+08	3.92405e+08	418273808	3.796e+08	8.50423e+08	6.60205e+08	7.33187e+08	764551794	7.43462e+08	7.51517e+08
4-Nonylphenol	2	1.66271e+08	1.53676e+08	157216758	1.6705e+08	151829908	153712786	182629721	1.87511e+08	1.88533e+08	1.81942e+08	1.87533e+08	189183406	5.25366e+08	5.41408e+08	5.41618e+08	460706226	4.84668e+08	5.72907e+08
Diglycidyl resorcinol ether	2	3.64502e+06	3.5753e+06	3.69219e+06	3.72746e+06	3.80014e+06	3.733e+06	5.45863e+06	5.54697e+06	5.16784e+06	5.30595e+06	5.00851e+06	5.0373e+06	1.02737e+07	9.73731e+06	1.00671e+07	1.02369e+07	9.30689e+06	9.32786e+06
Isoalantolactone	2	7.88451e+07	7.57611e+07	7.75389e+07	8.05233e+07	8.07525e+07	8.15756e+07	1.44625e+08	1.17549e+08	1.33504e+08	1.41535e+08	1.14419e+08	9.90155e+07	3.97827e+08	3.80574e+08	3.75105e+08	2.69618e+08	3.79571e+08	3.85377e+08
Hydroxykynurenine	2	4.31549e+07	4.85069e+07	4.13624e+07	3.61689e+07	3.54139e+07	6.09746e+07	4.33869e+07	4.61876e+07	5.34357e+07	4.69599e+07	5.10499e+07	4.4537e+07	6.2878e+07	5.81388e+07	6.74875e+07	5.40981e+07	4.9011e+07	6.08426e+07
Porphobilinogen	2	1.21804e+08	137205008	1.13297e+08	1.29486e+08	1.06405e+08	134166334	133098937	1.34926e+08	1.21303e+08	1.40461e+08	1.23704e+08	1.20218e+08	1.61183e+08	1.57408e+08	1.46516e+08	1.54945e+08	1.42558e+08	1.5123e+08
Trioxsalen	2	3.74705e+07	3.93652e+07	1.08467e+07	1.0892e+07	4.0673e+07	4.10899e+07	5.02901e+07	4.97302e+07	4.61711e+07	4.79586e+07	5.00966e+07	4.7765e+07	6.76014e+07	6.6936e+07	6.72864e+07	1.46647e+08	6.55607e+07	6.5118e+07
L-Arogenate	2	3.06169e+07	3.63452e+07	1.91693e+07	1.92601e+07	2.5389e+07	2.89617e+07	3.08753e+07	2.70635e+07	2.77137e+07	2.88682e+07	2.17254e+07	2.60685e+07	4.49661e+07	4.52144e+07	5.67862e+07	6.54408e+07	5.00076e+07	3.93529e+07
Dodecanedioic acid	2	2.024e+07	1.20025e+07	1.18206e+07	1.48656e+07	1.16878e+07	1.44234e+07	1.35569e+07	1.28691e+07	1.40588e+07	1.73936e+07	1.33008e+07	1.46112e+07	1.88651e+07	2.08845e+07	1.94004e+07	1.8919e+07	1.84968e+07	1.63817e+07
(R)-Kawain	2	1.18173e+07	1.20846e+07	4.47086e+07	4.67923e+07	4.56645e+07	4.8242e+07	7.3665e+07	7.95071e+07	2.57879e+07	2.67926e+07	8.16031e+07	7.45659e+07	1.61996e+08	152405255	1.52143e+08	1.62226e+08	1.50993e+08	1.50568e+08
Abscisic aldehyde	2	3.28917e+08	2.06162e+08	2.04195e+08	1.76521e+08	2.25945e+08	2.26165e+08	322632449	3.09981e+08	2.83975e+08	2.09023e+08	3.05551e+08	3.17715e+08	6.49832e+08	8.84213e+08	5.63506e+08	6.30566e+08	6.3577e+08	7.67932e+08
OPEO	2	3.07698e+08	3.01736e+08	341704353	3.15308e+08	3.59841e+08	3.31865e+08	2.6859e+08	2.063e+08	2.08031e+08	1.90482e+08	2.34983e+08	2.2167e+08	1571696896	1501732734	1.36088e+08	1445464277	1.10636e+08	1461023211
Juvenile hormone III acid	2	4.72382e+07	4.82996e+07	4.66148e+07	4.69139e+07	4.84509e+07	4.71109e+07	6.54495e+07	1.8484e+08	6.59367e+07	6.594e+07	7.04812e+07	6.86279e+07	467575888	5.44998e+08	4.54571e+08	4.70074e+08	437510653	4.34205e+08
Deoxyguanosine	2	310438	281176	327118	301984	315015	305391	1.23043e+06	1.4623e+06	1.33838e+06	1.46084e+06	1.49785e+06	392697	9.51137e+06	1.02692e+07	9.2219e+06	9.51306e+06	9.2534e+06	9.17303e+06
Practolol	2	1.06627e+07	1.06824e+07	1.10325e+07	1.08481e+07	2.08146e+07	2.00332e+07	2.99594e+07	4.06631e+07	1.32484e+07	2.8221e+07	4.28646e+07	3.07436e+07	136655347	1.26901e+08	1.31108e+08	1.38423e+08	1.17044e+08	1.2678e+08
Retinol	2	3.21578e+07	2.79282e+07	2.54562e+07	2.61505e+07	2.76008e+07	2.81993e+07	1.33564e+07	1.5397e+07	1.60227e+07	1.56222e+07	1.50604e+07	1.54619e+07	9.54696e+07	9.11756e+07	9.32721e+07	9.738e+07	9.09451e+07	8.92537e+07
4-Hydroxycinnamoylagmatine	2	38500.4	33085.9	36736.9	33914.9	33867.3	37730.4	47459.1	43694.4	56346.5	44860.3	41211.1	44637.2	410825	494235	497411	556342	391106	575570
Glycitein	2	3.49067e+06	3.28538e+06	3.58918e+06	3.84114e+06	4.09284e+06	3.39871e+06	4.99932e+06	4.803e+06	4.7755e+06	4.91286e+06	4.91796e+06	5.22893e+06	1.29785e+07	1.28821e+07	1.28228e+07	1.34849e+07	1.29307e+07	1.28922e+07
Stearic acid	2	1.73509e+08	3.62319e+07	1.18325e+08	148814199	3.42433e+07	1.29401e+08	1.87583e+08	3.94213e+07	4.08603e+07	127733098	1.58918e+08	4.04471e+07	6.01763e+07	260937475	346649430	2.67997e+08	3.43435e+08	2.96139e+08
Retinal	2	4.05636e+07	4.18308e+07	4.27162e+07	4.12786e+07	4.11549e+07	4.31397e+07	6.1808e+07	6.28981e+07	6.06208e+07	6.59826e+07	6.53516e+07	6.36374e+07	3.31458e+08	3.20816e+08	317927790	3.27839e+08	3.11195e+08	325665036
N-Glucosylnicotinate	2	2.75649e+06	2.45864e+06	2.62308e+06	2.56641e+06	3.05292e+06	2.51025e+06	5.36487e+06	6.50904e+06	4.68997e+06	6.61892e+06	5.91573e+06	5.79254e+06	1.45775e+07	1.55097e+07	1.41747e+07	1.50043e+07	1.34863e+07	1.46392e+07
9-cis-Retinol	2	8.75494e+07	7.95111e+07	6.50698e+07	2.9535e+07	8.76636e+07	3.03129e+07	3.62925e+07	3.6129e+07	9.93739e+07	3.75798e+07	3.72385e+07	104600807	1.11104e+08	1.26057e+08	1.1495e+08	1.28023e+08	1.14889e+08	108862194
Fisetin	2	10384280463	15368930238	10969389330	14547417935	10028781095	14179243896	9778955208	13688361128	12674973593	9600341849	12996535676	8497729481	24465064425	24128169970	24409552545	24836999847	24033203737	23984592867
(2'E,4'Z,8E)-Colneleic acid	2	2288456321	2245986914	2031612952	2118451342	1783937973	2335800569	5.4505e+08	6.43826e+08	5.79448e+08	6.5078e+08	6.17802e+08	7.76819e+08	21830839406	22506574049	5.04995e+08	5.25941e+08	21242718584	24260283627
#N/A	2	2.23317e+08	1.76617e+08	2.31698e+08	2.49138e+08	2.31233e+08	2.36627e+08	2.24659e+08	2.93287e+08	2.4384e+08	2.09739e+08	2.10608e+08	2.15664e+08	3.22673e+08	3.03524e+08	2.73963e+08	2.64224e+08	4.75148e+08	2.77839e+08
Taxifolin	2	171364789	1.28752e+08	1.41446e+08	1.41375e+08	1.97363e+08	1.71355e+08	1.85523e+08	2.02009e+08	1.92045e+08	1.61455e+08	1.79252e+08	1.69561e+08	3.09857e+08	321237060	343253235	2.83105e+08	3.38509e+08	3.02572e+08
19(S)-HETE	2	1.30684e+08	104968494	1.00119e+08	9.68747e+07	1.01062e+08	7.63412e+07	1.30251e+08	1.54291e+08	1.35214e+08	9.92129e+07	1.32341e+08	8.51965e+07	1.88316e+08	1.77897e+08	1.69177e+08	1.17531e+08	1.74803e+08	1.69695e+08
11alpha,17beta-Dihydroxyandrost-4-en-3-one	2	1.93534e+07	1.78994e+07	1.75053e+07	1.8053e+07	1.97992e+07	1.79366e+07	2.2313e+07	2.25077e+07	2.40638e+07	1.76424e+07	2.44489e+07	2.42808e+07	6.63361e+07	5.99534e+07	6.92195e+07	6.78701e+07	6.13952e+07	6.53522e+07
Dhurrin	2	2.49623e+07	3.02342e+07	2.97281e+07	2.85232e+07	3.24431e+07	3.03855e+07	6.35565e+07	6.15654e+07	6.42293e+07	6.15743e+07	6.5636e+07	6.68136e+07	1.32588e+08	1.30669e+08	129966957	1.33598e+08	1.29021e+08	132941504
Geranyl diphosphate	2	2.83817e+08	2.48929e+08	253718383	2.68996e+08	2.52396e+08	2.67327e+08	2.97772e+08	2.58425e+08	2.25576e+08	2.67355e+08	2.64519e+08	2.12988e+08	3.30396e+08	3.22313e+08	3.52803e+08	3.59087e+08	3.34327e+08	3.54924e+08
Pergolide	2	5.73759e+06	4.01458e+06	7.08015e+06	6.86948e+06	4.62739e+06	7.17193e+06	6.33145e+06	4.72949e+06	4.78084e+06	5.02633e+06	7.33349e+06	6.25413e+06	3.13801e+07	2.86312e+07	2.73968e+07	2.98534e+07	3.1549e+07	2.93111e+07
Kojibiose	2	1.6122e+06	2.12384e+06	1.85685e+06	1.59302e+06	1.79898e+06	1.71061e+06	3.56748e+06	2.73689e+06	6.79411e+06	3.03399e+06	3.00052e+06	3.18126e+06	5.03957e+07	4.38809e+07	4.11568e+07	4.45329e+07	4.73786e+07	4.28378e+07
Cyclic AMP	2	9.75386e+06	1.00025e+07	9.83056e+06	9.42025e+06	1.07501e+07	9.70119e+06	1.0864e+07	1.12146e+07	1.15702e+07	1.10723e+07	1.12506e+07	1.10352e+07	2.20213e+07	1.96115e+07	2.08026e+07	2.05535e+07	2.00351e+07	1.94971e+07
(S)-4',5,7-Trihydroxy-6-prenylflavanone	2	1.50876e+07	1.7461e+07	1.79631e+07	1.43703e+07	1.9683e+07	2.05592e+07	1.1904e+07	1.61744e+07	1.68732e+07	1.36232e+07	2.10553e+07	1.29815e+07	3.236e+07	3.15409e+07	3.16867e+07	3.23842e+07	3.05826e+07	3.14877e+07
Rosmarinic acid	2	3.94011e+06	6.88156e+06	5.42953e+06	5.61567e+06	6.74149e+06	5.82267e+06	1.42965e+07	7.3618e+06	6.40136e+06	7.96552e+06	6.62958e+06	8.49616e+06	1.14268e+07	1.32641e+07	1.28507e+07	1.1844e+07	1.66358e+07	1.21892e+07
1-O-Feruloyl-beta-D-glucose	2	1.6954e+07	1.3808e+07	1.24408e+07	1.40928e+07	1.44484e+07	1.19873e+07	1.32959e+07	8.89303e+06	9.30138e+06	9.17786e+06	1.07081e+07	1.34061e+07	2.05044e+07	2.07932e+07	2.11756e+07	2.23684e+07	2.23832e+07	2.17295e+07
Lovastatin	2	1.53088e+07	5.02561e+06	1.24414e+07	1.46824e+07	1.5571e+07	1.84739e+07	1.40293e+08	1.23135e+08	2.6214e+07	3.10166e+07	2.43206e+07	1.79255e+07	1.52835e+08	1.8229e+08	1.85566e+08	1.9705e+08	201569904	1.87941e+08
Paspalicine	2	1.1269e+08	5.18451e+07	9.94167e+07	8.59704e+07	1.07701e+08	8.91486e+07	8.05181e+07	7.38441e+07	3.34737e+07	3.17793e+07	7.59257e+07	8.29929e+07	2.13688e+08	3.64362e+08	401729184	484823992	2.51532e+08	2.6512e+08
Gentamicin C1a	2	5.61526e+06	4.7667e+06	5.26552e+06	3.05784e+06	5.76262e+06	3.33289e+06	6.19476e+06	6.02978e+06	5.87295e+06	7.24969e+06	1.08596e+07	7.15888e+06	1.16222e+07	1.28117e+07	1.77947e+07	1.47953e+07	1.42424e+07	1.2652e+07
Lunarine	2	5.34739e+07	5.8883e+07	5.66679e+07	3.66543e+07	4.98288e+07	2.5866e+07	8.00659e+07	8.55649e+07	5.21981e+07	7.04997e+07	7.53328e+07	8.51489e+07	2.01175e+08	2.06414e+08	2.15073e+08	209379370	1.93283e+08	1.9575e+08
Kaempferol-3-O-galactoside	2	3.4169e+07	3.32462e+07	3.47674e+07	3.69765e+07	3.5118e+07	3.35114e+07	5.21703e+07	2.98987e+07	3.46143e+07	3.1847e+07	2.98675e+07	3.04622e+07	8.36947e+07	9.00105e+07	7.66178e+07	6.32907e+07	8.5942e+07	5.61502e+07
Luteolin 7-O-glucuronide	2	3.65342e+07	4.07593e+07	3.99542e+07	3.41961e+07	3.40945e+07	4.35596e+07	9.37708e+07	7.91011e+07	8.22402e+07	7.83719e+07	8.61102e+07	102646447	3.10088e+08	2.52611e+08	2.96704e+08	1.72284e+08	266675863	1.82099e+08
Peonidin-3-glucoside	2	2.16327e+07	1.92487e+07	1.94059e+07	1.75615e+07	2.01234e+07	2.02078e+07	2.1065e+07	2.7445e+07	2.19375e+07	2.30725e+07	2.63596e+07	2.60287e+07	7.20183e+08	3.26414e+08	2.21875e+08	3.48057e+08	2.30354e+08	3.20313e+08
1-Kestose	2	1.30644e+07	1.29545e+07	1.29958e+07	1.16222e+07	1.42981e+07	1.3261e+07	5.11338e+07	4.88331e+07	4.65675e+07	5.14148e+07	4.98567e+07	7.23849e+07	1.47578e+08	1.48564e+08	2.10923e+08	2.19887e+08	2.62591e+08	2.00349e+08
Naringin	2	4.92604e+06	3.86854e+06	5.21263e+06	5.69408e+06	3.76358e+06	7.47815e+06	7.34408e+06	1.03057e+07	8.85624e+06	9.08692e+06	7.49581e+06	9.84262e+06	1.44955e+08	1.45522e+08	1.25615e+08	1.78001e+08	1.54898e+08	141179468
Cyanidin 3-O-(2-O-beta-D-glucuronosyl)-beta-D-glucoside	2	5.30944e+06	6.0718e+06	5.76261e+06	5.64714e+06	6.33494e+06	6.28953e+06	3.99245e+06	4.58752e+06	4.01564e+06	2.53155e+06	2.51679e+06	3.68112e+06	1.70743e+07	1.51749e+07	15855344	1.71096e+07	1.41989e+07	1.0852e+07
Maltotetraose	2	3.55001e+07	3.90506e+07	6.68966e+07	7.75735e+07	5.18447e+07	4.51449e+07	1.20367e+08	1.04174e+08	8.85162e+07	1.25764e+08	7.47503e+07	1.9924e+08	1.34329e+08	2.35388e+08	5.02308e+08	2.76838e+08	2.62148e+08	4.88441e+08
PS(18_0_18_1(9Z))	2	4.51736e+07	9.36082e+07	7.94342e+07	5.32728e+07	5.43993e+07	7.32447e+07	112160121	8.23979e+07	1.2718e+08	1.49545e+08	1.56804e+08	7.29607e+07	3.09475e+08	3.9513e+08	305507408	1.75074e+08	1.64471e+08	2.60946e+08
#N/A	3	1.59646e+07	1.61027e+07	1.63458e+07	1.53804e+07	1.81236e+07	1.56785e+07	2.25766e+07	5.27739e+07	2.62624e+07	3.08589e+07	2.28717e+07	7.32865e+07	6.07945e+07	5.13586e+07	8.68398e+07	69634348	44899655	5.00578e+07
Guanidoacetic acid	3	21277710678	4506972326	6152147386	4010577679	4925742393	5436724046	51665169784	28023761728	12159423266	8949185443	16935401958	15432759097	30223466348	20643015014	29024585308	13089930590	39708443399	19639790895
Niacinamide	3	211421701	1.75252e+08	1.66043e+08	2.36599e+08	1.82978e+08	2.2605e+08	3.30873e+08	2.92666e+08	3.10935e+08	3.28619e+08	8.05099e+08	3.37513e+08	1.46856e+08	5.93845e+08	5.20187e+08	6.15675e+08	5.19246e+08	5.06312e+08
Aminohydroquinone	3	1.02261e+08	1.05178e+08	9.48691e+07	9.64679e+07	2.08659e+08	9.69151e+07	2.14338e+08	2.0826e+08	1.94254e+08	2.0802e+08	1.78206e+08	1.88989e+08	2.37791e+08	2.09792e+08	2.17993e+08	2.18049e+08	2.0923e+08	2.03183e+08
L-Isoleucine	3	1.0539e+07	1.27967e+06	1.20968e+06	1.24819e+06	1.38082e+06	1.19248e+06	1.5846e+07	6.90366e+06	9.26239e+06	1.01377e+07	1.30669e+07	1.39179e+07	1.29909e+07	1.09752e+07	2.59841e+07	1.18818e+07	1.245e+07	1.25158e+07
2-Keto-glutaramic acid	3	6.1564e+08	6.06018e+08	5.64937e+08	5.88431e+08	547784094	4.4681e+08	1257096454	1260950253	1147571860	1242269841	1142642589	1168588062	1131913844	1333658581	1345492568	1288601082	1339433602	1263144226
L-Glutamic acid	3	1.93338e+07	1.47458e+07	2.38485e+07	1.68658e+07	1.52757e+07	1.77224e+07	3.18874e+07	3.22481e+07	3.70609e+07	3.14703e+07	3.41717e+07	3.15978e+07	5.07914e+07	4.56922e+07	4.72825e+07	5.02212e+07	4.7406e+07	4.76351e+07
Citramalic acid	3	5.13003e+06	1.60929e+07	1.1932e+07	3.7546e+06	1.53341e+07	4.14728e+06	4.20766e+07	5.69736e+07	4.58089e+07	4.34682e+07	4.29779e+07	4.24458e+07	9.43212e+07	9.67491e+07	9.98556e+07	101486126	9.63164e+07	9.98194e+07
2,3-Butanediol	3	1.72691e+06	1.69432e+06	1.74222e+06	1.68745e+06	1.79062e+06	1.80615e+06	1.3255e+07	1.33317e+07	1.34322e+07	1.29677e+07	1.25791e+07	1.27416e+07	2.55676e+07	2.72538e+07	2.27474e+07	2.34933e+07	2.13321e+07	2.06467e+07
1-Amino-1-deoxy-scyllo-inositol	3	1.27914e+07	1.27676e+07	1.01159e+07	1.17412e+07	1.25408e+07	1.35811e+07	9.38137e+07	7.96903e+07	8.53163e+07	8.71992e+07	2.06668e+07	7.61146e+07	1.06939e+08	1.00243e+08	1.01868e+08	1.00174e+08	9.64529e+07	1.11464e+08
3-Methoxyanthranilate	3	7.89797e+07	5.4904e+07	5.50092e+07	7.58547e+07	8.86708e+07	9.39803e+07	1020865616	8.08505e+08	8.36289e+08	5.99041e+08	6.67713e+08	2.2787e+08	1005110781	1164835119	1192753475	1021526926	2.64994e+08	8.45315e+08
Pyridoxamine	3	3.15531e+07	3.52235e+07	3.3536e+07	3.31832e+07	3.50371e+07	4.04456e+07	5.62782e+07	5.50994e+07	5.52224e+07	5.63632e+07	5.78847e+07	5.86678e+07	6.85892e+07	6.56421e+07	6.5413e+07	6.70881e+07	6.73075e+07	6.60988e+07
N-Acetylleucine	3	3.50839e+07	3.40408e+07	3.27791e+07	3.52983e+07	3.94545e+07	3.81458e+07	5.38122e+07	4.66305e+07	4.80375e+07	5.26998e+07	5.02667e+07	5.28368e+07	7.23459e+07	7.32778e+07	75078951	7.37433e+07	7.53882e+07	7.2753e+07
L-Arginine	3	3.50607e+08	3.83235e+08	3.26539e+08	1.13269e+08	1.30685e+08	3.64298e+08	564969134	5.05957e+08	6.12077e+08	5.31293e+08	4.36771e+08	517097739	5.96721e+08	9.16345e+08	7.13009e+08	6.47605e+08	6.34485e+08	9.03595e+08
N,N-Dimethylhistidine	3	2.81336e+07	1.77575e+07	1.77112e+07	1.62738e+07	1.72375e+07	1.85051e+07	2.97021e+07	6.05838e+07	5.20003e+07	2.89643e+07	3.16971e+07	3.8594e+07	5.28089e+07	4.90061e+07	5.13029e+07	5.26541e+07	5.39177e+07	4.88954e+07
5-Hydroxyindoleacetic acid	3	1.47083e+08	1.25481e+08	1.23235e+08	1.25879e+08	1.34351e+08	1.28769e+08	1.9647e+08	1.6894e+08	1.52799e+08	1.56002e+08	1.68021e+08	1.56775e+08	2.07035e+08	1.85926e+08	1.81286e+08	2.02129e+08	1.88225e+08	1.8512e+08
3-(3,4-Dihydroxy-5-methoxy)-2-propenoic acid	3	8.06869e+06	8.38777e+06	8.27508e+06	8.55971e+06	8.91095e+06	8.57429e+06	1.89304e+07	1.88308e+07	1.79418e+07	1.8481e+07	1.87376e+07	1.86969e+07	2.13522e+07	2.02869e+07	2.04659e+07	2.18467e+07	2.0013e+07	2.04603e+07
L-Tryptophan	3	2.37709e+08	2.37976e+08	2.38096e+08	2.28923e+08	2.44103e+08	241560436	1545697008	1557133830	1569640704	7.20177e+08	1382224117	1299349641	1748440338	1628559061	1824983035	1740852340	1632801217	8.76454e+08
Apiole	3	3.15461e+07	3.21841e+07	3.23209e+07	3.24006e+07	3.38588e+07	3.34044e+07	4.70891e+07	4.73436e+07	4.51336e+07	4.81023e+07	4.78776e+07	4.82158e+07	6.0537e+07	6.00858e+07	5.91066e+07	6.05631e+07	55604999	6.0997e+07
Nootkatone	3	1.18179e+08	1.27616e+08	4.76439e+08	2.86072e+08	128513054	1.28548e+08	5.65375e+08	724371464	5.22529e+08	6.61241e+08	5.91065e+08	5.76143e+08	8.92394e+08	8.03447e+08	5.36322e+08	8.73213e+08	5.7262e+08	5.82375e+08
Pyrimidodiazepine	3	4.07907e+06	3.99929e+06	4.0105e+06	4.05582e+06	1.79193e+07	4.12739e+06	1.7466e+07	3.33337e+07	3.05794e+07	3.1559e+07	3.41329e+07	2.9501e+07	2.8973e+07	2.9575e+07	2.74265e+07	4.18269e+07	2.72545e+07	4.13374e+07
Cytokinin B	3	7.92486e+06	2.19571e+07	6.91982e+06	8.80891e+06	6.22984e+06	1.07753e+07	8.0032e+06	2.59921e+07	6.87355e+06	2.42043e+07	2.46086e+07	1.75952e+07	2.12631e+07	1.92187e+07	2.02104e+07	2.369e+07	1.93749e+07	2.00989e+07
Fenoprofen	3	1.67524e+06	4.03567e+06	1.60801e+06	4.0759e+06	4.24461e+06	4.38226e+06	1.83575e+07	7.15157e+06	1.81976e+07	7.69283e+06	7.65902e+06	7.80018e+06	1.79383e+07	1.73036e+07	8.68424e+06	1.79457e+07	1.67027e+07	1.75038e+07
Palmitic acid	3	7.67407e+07	7.58181e+07	7.55042e+07	7.6924e+07	7.96846e+07	7.7865e+07	1.62994e+08	1.56298e+08	159585611	1.63188e+08	1.4754e+08	1.64156e+08	2.03959e+08	196349011	195992813	1.98771e+08	1.92554e+08	2.00333e+08
Parthenin	3	4.02168e+07	3.87038e+07	4.88597e+07	3.78318e+07	3.91605e+07	3.76293e+07	7.21046e+07	9.24629e+07	6.84538e+07	7.26229e+07	7.68061e+07	7.15057e+07	8.91869e+07	8.57469e+07	106229558	9.95425e+07	9.21434e+07	8.79218e+07
(S)-Indenestrol A	3	1.32252e+07	1.76878e+07	1.31687e+07	1.28663e+07	3.11722e+07	2.31217e+07	4.00028e+07	2.45742e+07	3.50076e+07	2.71408e+07	2.73204e+07	2.20097e+07	3.4823e+07	4.39139e+07	3.21636e+07	4.46372e+07	4.0029e+07	3.19002e+07
Apiforol	3	1.85298e+07	1.83754e+07	1.81835e+07	1.72594e+07	2.52812e+07	1.86972e+07	2.39837e+07	2.32735e+07	2.43182e+07	2.47731e+07	2.36879e+07	2.545e+07	3.41157e+07	1.97645e+06	3.07185e+07	3.33157e+07	3.07373e+07	3.35478e+07
Kaempferol	3	7.50896e+07	1.3343e+08	6.42526e+07	4.79658e+07	1.78236e+08	5.0895e+07	3.77841e+08	4.27711e+08	6.31075e+08	4.34141e+08	4.52505e+08	4.51931e+08	6.18341e+08	6.15739e+08	6.65423e+08	7.43649e+08	6.05718e+08	7.0574e+08
Diosmetin	3	4.694e+08	4.82298e+08	3.87841e+08	3.94303e+08	4.85458e+08	4.08635e+08	5.3013e+08	8.28542e+08	8.78493e+08	8.26512e+08	8.79416e+08	843475974	7.65276e+08	919576391	8.03101e+08	8.53134e+08	989079893	1712448819
11b-Hydroxyandrost-4-ene-3,17-dione	3	1.63449e+07	1.62308e+07	1.60251e+07	1.57865e+07	1.63232e+07	1.67628e+07	8.37126e+07	2.26342e+07	2.13358e+07	2.1636e+07	2.18574e+07	2.20076e+07	1.8177e+07	6.23807e+07	5.92759e+07	6.509e+07	6.3607e+07	6.14482e+07
Isorhamnetin	3	7.61124e+07	5.98529e+07	6.52346e+07	6.91269e+07	9.4881e+07	6.7465e+07	1.89814e+08	1.8594e+08	189720869	1.97384e+08	179450177	186020657	1.92234e+08	199277855	244056015	2.09135e+08	1.99112e+08	2.15958e+08
Triphenyl phosphate	3	3.79117e+06	1.04518e+07	1.43783e+07	3.82837e+06	4.06474e+06	1.29176e+07	2.69806e+07	7.26521e+06	2.79567e+07	2.31193e+07	2.30533e+07	2.89828e+07	3.73848e+07	2.58899e+07	2.84742e+07	3.01579e+07	3.00191e+07	3.54272e+07
2,3-Dinor-8-iso prostaglandin F1alpha	3	8.9567e+06	8.63071e+06	7.77596e+06	7.79187e+06	9.25818e+06	7.61202e+06	1.26966e+07	3.56339e+07	3.24425e+07	1.15133e+07	3.87301e+07	1.6825e+07	3.93134e+07	7.26751e+07	3.79142e+07	3.95154e+07	3.56762e+07	4.57368e+07
Aflatoxin G2	3	1.13246e+07	1.02242e+07	1.21739e+07	3.81864e+06	8.25894e+06	6.71016e+06	1.57534e+08	1.87884e+08	1.46963e+08	1.43526e+08	1.53945e+08	1.45218e+08	3.29851e+08	3.12647e+08	2.96664e+08	3.59898e+08	3.27554e+08	3.42449e+08
Mukurozidiol	3	3.67222e+06	4.01882e+06	3.61109e+06	4.06551e+06	4.00687e+06	3.74324e+06	3.24349e+07	2.03383e+07	1.68146e+07	2.07956e+07	1.79148e+07	3.3522e+07	3.39677e+07	1.59924e+07	2.0745e+07	2.40659e+07	4.38779e+07	2.33071e+07
Sucrose	3	4.34258e+06	4.5141e+06	3.12764e+06	4.32866e+06	3.32279e+06	4.91152e+06	4.5757e+07	5.12303e+07	4.57457e+07	5.39141e+07	5.88909e+07	4.8561e+07	5.40187e+07	6.06688e+07	6.15189e+07	5.02915e+07	1.07938e+08	5.35132e+07
Betamethasone	3	1.48707e+07	1.76559e+07	1.8584e+07	2.09176e+07	1.73061e+07	2.04146e+07	6.80304e+07	6.81661e+07	6.53111e+07	1.14138e+08	9.39222e+07	6.75726e+07	9.7968e+07	9.49022e+07	8.97945e+07	8.62162e+07	8.6793e+07	9.9302e+07
Mefloquine	3	5.16581e+07	1.44908e+07	5.85195e+07	1.39271e+07	3.64314e+07	1.45427e+07	7.01614e+07	7.17743e+07	5.3274e+07	6.2744e+07	105464300	5.38257e+07	1.72503e+08	1.15223e+08	1.03686e+08	7.09246e+07	9.93611e+07	9.64651e+07
Bufalin	3	2.86798e+07	4.42472e+07	1.85287e+07	3.2724e+07	1.60495e+07	1.50238e+07	2.43722e+07	3.45263e+07	87419942	3.45305e+07	3.80035e+07	3.89392e+07	4.43014e+07	4.08972e+07	8.78581e+07	7.99727e+07	6.83423e+07	3.48531e+07
Genistin	3	2.0965e+07	2.29515e+07	2.4335e+07	1.68059e+07	2.13598e+07	3.84493e+07	8.32824e+07	8.37758e+07	1.39868e+08	2.85794e+08	280764900	172173641	3.84764e+08	1.51459e+08	1.52334e+08	1.54722e+08	3.54285e+08	1.55011e+08
4-Hydroxybutanoic acid	4	1.07682e+07	1.07279e+07	1.08776e+07	1.122e+07	1.18905e+07	1.15643e+07	1.58954e+07	1.57421e+07	1.5024e+07	1.46118e+07	1.57417e+07	1.531e+07	4.94328e+06	4.61637e+06	4.71372e+06	4.69599e+06	4.50166e+06	4.55851e+06
Histamine	4	2.34164e+07	3.30214e+07	3.03096e+07	2.43554e+07	2.81563e+07	2.481e+07	4.14963e+07	2.84016e+07	2.39723e+07	2.1081e+07	4.26713e+07	2.58926e+07	1.27335e+07	1.01909e+07	1.39423e+07	1.6704e+07	1.20717e+07	1.25e+07
L-Threonine	4	191466605	1.91322e+08	1.95617e+08	1.96863e+08	1.99956e+08	1.96411e+08	2.66497e+08	2.68635e+08	2.59663e+08	2.58994e+08	2.69884e+08	2.67679e+08	1.16873e+08	1.13923e+08	1.15321e+08	1.22178e+08	1.12204e+08	1.1334e+08
2-Dehydro-3-deoxy-L-arabinonate	4	1.64702e+08	1.28837e+08	9.84446e+07	1.7902e+08	7.46816e+07	1.52084e+08	1.04165e+08	7.4834e+07	7.25619e+07	1.33792e+08	1.94293e+08	1.3091e+08	3.82372e+07	3.16151e+07	3.20095e+07	3.19069e+07	2.98247e+07	2.96868e+07
(2E)-Decenoyl-ACP	4	8.16874e+08	7.99781e+08	7.82152e+08	7.53031e+08	1.05405e+08	757873590	560639151	6.35892e+08	6.0828e+08	9.95961e+08	6.26008e+08	625164943	5.6735e+08	3.10337e+08	4.5502e+08	3.51433e+08	4.82754e+08	3.25082e+08
L-Aspartic acid	4	5.3744e+07	5.40324e+07	5.11867e+07	6.37974e+07	5.02524e+07	5.01911e+07	5.27501e+07	7.18904e+07	5.95401e+07	6.47165e+07	5.4795e+07	4.94575e+07	5.16924e+07	4.66278e+07	5.05323e+07	4.30622e+07	4.38693e+07	4.8874e+07
Pulegone	4	301022321	2.26542e+08	3.10391e+08	2.28165e+08	3.27519e+08	3.38742e+08	2.69245e+08	2.96321e+08	2.81738e+08	2.7376e+08	274211803	2.77526e+08	2.15895e+07	2.77728e+07	2.75188e+07	2.0155e+07	2.65716e+07	2.76432e+07
(-)-3-Isothujone	4	4.56614e+08	4.65689e+08	4.63666e+08	4.49607e+08	4.37199e+08	4.69829e+08	6.80235e+08	6.90317e+08	6.41296e+08	6.83771e+08	6.84312e+08	7.10184e+08	2.32597e+08	2.32726e+08	2.22537e+08	2.24332e+08	1.96613e+08	2.38556e+08
4-Hydroxyphenylacetaldehyde	4	1.61822e+07	1.43125e+07	1.90689e+07	1.69037e+07	1.84332e+07	1.7426e+07	2.10831e+07	2.24866e+07	1.99746e+07	2.17499e+07	2.34e+07	2.35809e+07	9.33657e+06	1.0586e+07	9.9239e+06	1.17245e+07	1.1754e+07	1.1787e+07
Gamma-terpinene	4	1.04611e+08	1.10324e+08	1.60177e+08	1.69057e+08	1.62689e+08	9.048e+07	1.49125e+08	1.6862e+08	148760465	290474383	1.53732e+08	1.58425e+08	8.09653e+07	7.51029e+07	7.48017e+07	8.14375e+07	7.42499e+07	7.42279e+07
(-)-Menthone	4	3.72664e+07	1.58918e+07	4.6235e+07	1.56871e+07	4.27568e+07	4.46973e+07	5.50222e+07	55882089	5.20801e+07	4.44357e+07	5.57853e+07	5.53373e+07	7.78562e+06	7.4651e+06	6.98319e+06	7.20856e+06	6.87596e+06	7.30171e+06
L-Histidinol	4	3.59424e+07	2.71931e+07	2.45332e+07	3.44425e+07	2.53354e+07	3.10495e+07	3.75887e+07	3.45353e+07	3.88599e+07	3.46016e+07	3.45066e+07	3.42346e+07	2.40984e+06	2.53625e+06	2.42039e+06	2.69799e+06	2.46328e+06	2.53355e+06
L-Lysine	4	1.74042e+07	1.73616e+07	1.67014e+07	1.72415e+07	1.71061e+07	1.76806e+07	1.63484e+07	1.70647e+07	1.59677e+07	1.65551e+07	1.68923e+07	1.65557e+07	3.54031e+06	2.06831e+07	3.45033e+06	8.16658e+06	3.32059e+06	2.17258e+07
L-2-Hydroxyglutaric acid	4	8.89207e+07	8.48961e+07	8.74277e+07	8.50019e+07	8.78848e+07	8.76082e+07	9.43127e+07	9.67936e+07	9.19563e+07	9.48712e+07	9.56325e+07	9.65107e+07	4.91619e+07	5.01046e+07	4.93252e+07	4.99298e+07	5.10056e+07	5.01007e+07
Cuminaldehyde	4	104424905	1.07134e+08	1.05551e+08	2.72875e+07	2.54631e+07	1.14063e+08	3.07205e+07	3.00368e+07	1.1361e+08	1.13964e+08	1.21782e+08	1.21265e+08	2.3595e+07	2.07582e+07	2.16335e+07	2.27997e+07	2.10036e+07	2.32037e+07
(+)-(S)-Carvone	4	6.30859e+08	6.13519e+08	3.08871e+08	3.31142e+08	6.4501e+08	308610326	3.87988e+08	4.01299e+08	8.01391e+08	8.34501e+08	4.12785e+08	4.00659e+08	1.14924e+08	2.97186e+08	3.48309e+08	4.28102e+08	2.54096e+08	1.00942e+08
(-)-cis-Carveol	4	7.27931e+07	7.36223e+07	7.49632e+07	7.51033e+07	7.46943e+07	7.605e+07	1.01644e+08	1.03524e+08	1.04564e+08	1.04161e+08	1.02393e+08	103607634	2.2086e+07	9.6478e+06	9.36371e+06	1.77839e+07	1.0415e+07	2.15379e+07
Pelargonic acid	4	4.72194e+07	4.47021e+07	4.11178e+07	4.79498e+07	5.03143e+07	4.39955e+07	4.43536e+07	4.89657e+07	6.86255e+07	5.69411e+07	4.30906e+07	1.02762e+08	2.29425e+07	2.14107e+07	2.12739e+07	2.09725e+07	2.43643e+07	2.2826e+07
4-Phenylbutyrate	4	6.95831e+07	5.94236e+07	7.41955e+07	7.06843e+07	6.04923e+07	5.89753e+07	6.32276e+07	7.21891e+07	6.95947e+07	6.63968e+07	7.18898e+07	7.23312e+07	6.48546e+07	6.14608e+07	6.12488e+07	6.33528e+07	5.88442e+07	6.07321e+07
Vanillic acid	4	1.84747e+07	2.02653e+07	3.74243e+07	1.86076e+07	2.72078e+07	2.60098e+07	5.53149e+07	3.79117e+07	3.98299e+07	4.77115e+07	4.00174e+07	3.23452e+07	4.61605e+06	1.31897e+07	4.77549e+06	1.3944e+07	4.63685e+06	5.00687e+06
cis-Aconitic acid	4	9.61736e+07	3.15918e+07	1.04014e+08	9.279e+07	117754084	3.32044e+07	1.23751e+08	3.54204e+07	1.41129e+08	1.34115e+08	1.38378e+08	1.31773e+08	3.87915e+07	4.26345e+07	3.81343e+07	3.79878e+07	3.71736e+07	3.75851e+07
(3S)-6-Acetamido-3-aminohexanoate	4	5.11283e+07	4.42648e+07	4.47335e+07	4.71951e+07	5.16978e+07	4.48377e+07	7.55732e+07	7.29739e+07	7.10645e+07	7.67028e+07	7.37634e+07	7.50867e+07	1.73011e+07	1.62783e+07	1.5258e+07	1.70591e+07	1.46212e+07	1.64301e+07
Scopoletin	4	1.17583e+08	6.82437e+07	1.28773e+08	1.23494e+08	122576420	7.36151e+07	9.5138e+07	8.75971e+07	9.16354e+07	8.98739e+07	9.5724e+07	1.01873e+08	4.17134e+07	9.76389e+07	5.8474e+07	4.12967e+07	3.91108e+07	3.53777e+07
Quinate	4	4458086916	4017712418	4536377561	4484243726	4431899290	5015057700	5137267168	5013599896	4913550212	5362852300	5280205608	4945308103	4205869197	3994596548	9.80271e+08	4316214503	3592118323	3599288279
2-Amino-2-deoxy-D-gluconate	4	2.1092e+07	1.95178e+07	2.0672e+07	2.03272e+07	1.95767e+07	2.09614e+07	2.7927e+07	2.80972e+07	2.67919e+07	2.89312e+07	2.41903e+07	2.69689e+07	1.32407e+07	1.28575e+07	1.27838e+07	1.52457e+07	1.33874e+07	1.28774e+07
(+)-1(10),4-Cadinadiene	4	1.44177e+08	1.53879e+08	1.67348e+08	135452477	1.68835e+08	1.5445e+08	1.85154e+08	2.46203e+08	2.35924e+07	3.50095e+08	3.32244e+08	2.69577e+08	7.2778e+07	7.38187e+07	6.75621e+07	6.84653e+07	7.57021e+07	7.36094e+07
5-Carboxyvanillic acid	4	1.18676e+08	1.25653e+08	1.14456e+08	1.08335e+08	1.25496e+08	1.16313e+08	8.54038e+07	9.3815e+07	1.37179e+08	1.17566e+08	1.60236e+08	1.20263e+08	4.93217e+07	1.66721e+07	1.7502e+07	1.90152e+07	1.68617e+07	1.79732e+07
Pantothenic acid	4	4.32303e+07	3.51001e+07	4.43191e+07	4.45457e+07	4.0466e+07	4.49092e+07	6.00593e+07	6.20823e+07	3.36661e+07	6.27567e+07	2.60177e+07	3.05286e+07	1.84051e+07	2.19235e+07	3.37899e+07	3.49186e+07	1.65333e+07	3.31385e+07
Sinapic acid	4	8.81133e+06	8.5905e+06	7.95363e+06	1.51396e+07	7.72814e+06	1.63655e+07	1.49501e+07	1.08796e+07	1.17206e+07	1.20111e+07	1.663e+07	1.5577e+07	4.19745e+06	3.70879e+06	4.45966e+06	4.13189e+06	3.60145e+06	4.26956e+06
Cerulenin	4	1.12345e+08	7.84637e+06	1.14525e+08	1.28583e+08	1.07339e+08	6.66374e+07	1.70236e+08	1.58958e+08	1.54446e+08	1.50107e+08	1.10552e+08	1.40745e+08	2.18984e+07	1.97156e+07	2.30868e+07	2.10591e+07	1.85877e+07	2.23799e+07
Myristic acid	4	190443752	226506024	2.32656e+08	238711170	233699490	2.04556e+08	2.44225e+08	2.34527e+08	2.64553e+08	2.13022e+08	2.21e+08	2.37574e+08	1.89092e+08	195953373	1.90083e+08	1.82e+08	1.77964e+08	1.64659e+08
1-Hexadecanol	4	7.93744e+07	8.04096e+07	7.95016e+07	8.06844e+07	7.99395e+07	8.22544e+07	9.88764e+07	9.78212e+07	9.57237e+07	99164933	1.0183e+08	99917011	492576	97472.8	48733	236453	53575.3	62116.1
alpha-Santonin	4	4.88822e+07	4.86724e+07	5.85372e+07	5.02748e+07	119321756	4.72192e+07	9.33096e+07	5.89447e+07	5.73404e+07	7.3634e+07	5.93746e+07	1.07121e+08	3.90137e+07	3.63705e+07	3.08369e+07	3.15848e+07	3.38723e+07	3.3961e+07
Fructose 1-phosphate	4	2.90495e+08	2.2252e+08	162172939	2.68549e+08	1.79297e+08	3.4032e+08	1.92297e+08	2.1356e+08	3.00561e+08	2.446e+08	2.93624e+08	2.40598e+08	1.79256e+08	1.27191e+08	1.62977e+08	156249857	1.49415e+08	1.57908e+08
Qing Hau Sau	4	5.61244e+07	5.55385e+07	1.26575e+08	4.757e+07	5.31088e+07	1.21356e+08	1.04398e+08	9.47492e+07	9.65409e+07	9.15846e+07	9.67702e+07	1.05988e+08	4.35899e+07	4.50948e+07	4.7703e+07	5.28413e+07	4.05358e+07	4.13709e+07
(10S)-Juvenile hormone III diol	4	7.9974e+07	7.35576e+07	7.17282e+07	8.60267e+07	8.15161e+07	7.38902e+07	101639390	8.45563e+07	8.13024e+07	1.12193e+08	8.98333e+07	7.69473e+07	1.91484e+06	1.09044e+06	1.09977e+06	464787	3.41368e+06	2.17019e+06
Baicalein	4	7.58537e+07	7.94798e+07	8.07931e+07	2.10946e+07	7.68936e+07	8.09186e+07	6.41881e+07	6.79836e+07	6.76008e+07	6.62833e+07	6.65217e+07	7.18219e+07	4.62321e+07	4.48233e+07	4.50405e+07	4.50496e+07	4.36372e+07	4.49951e+07
Saccharopine	4	8.52107e+06	3.05454e+07	8.74907e+06	3.98066e+07	3.06526e+07	3.91596e+07	2.02488e+07	2.26434e+07	2.4666e+07	2.06921e+07	2.44353e+07	1.97565e+07	6.71363e+06	1.59611e+06	2.5069e+07	7.02877e+06	6.623e+06	6.64769e+06
Sphinganine	4	1007778855	1054799305	1065595614	1059747615	1080416828	1104363040	1477235278	1524737380	1443908789	1478936187	1519415693	1488271715	1.81168e+08	1.86773e+08	5.21765e+07	172816671	1.77397e+08	1.84763e+08
Capsaicin	4	6.72868e+07	6.62915e+07	6.49667e+07	6.64229e+07	6.67773e+07	6.78493e+07	6.43304e+07	7.27789e+07	7.25253e+07	7.01056e+07	7.11488e+07	7.02622e+07	3.27546e+07	5.07437e+07	2.53286e+07	2.5361e+07	2.66425e+07	2.88235e+07
Dehydroepiandrosterone	4	3150534432	4237593834	4665448364	1316263869	4499869813	4456981158	4450294378	5142292272	1276289582	4052260137	4194426732	5094823704	3.8822e+08	4.92022e+08	4.27748e+08	410872461	4.79424e+08	4.21858e+08
Androsterone	4	6.52657e+07	3.38791e+07	1.6872e+07	9.87522e+07	2.38738e+07	7.5649e+07	6.73439e+07	6.77633e+07	6.18885e+07	3.37557e+07	6.94479e+07	6.57289e+07	2.74101e+07	1.07041e+07	1.83522e+07	1.09099e+07	1.10303e+07	1.07024e+07
Indican	4	2.45643e+07	2.12557e+07	1.8561e+07	2.31842e+07	2.47668e+07	2.02455e+07	3.79221e+07	3.18477e+07	2.56048e+07	2.78838e+07	2.86648e+07	2.26144e+07	5.87518e+06	6.52473e+06	6.06721e+06	2.01063e+07	6.42088e+06	2.22818e+07
12,13-DHOME	4	1.26234e+08	1.22839e+08	1.2502e+08	1.30435e+08	1.26828e+08	1.34899e+08	112075870	1.28934e+08	1.29763e+08	1.34739e+08	1.50881e+08	1.41859e+08	4.31434e+07	4.30322e+07	4.84255e+07	4.87086e+07	3.45222e+07	5.08427e+07
Phytosphingosine	4	6.57289e+07	5.77582e+07	6.65542e+07	7.31204e+07	6.10811e+07	6.96967e+07	6.95126e+07	6.86826e+07	6.87828e+07	5.50651e+07	6.65012e+07	6.84562e+07	1.99099e+07	1.99769e+07	1.94794e+07	1.80752e+07	1.73937e+07	1.9728e+07
Sphingosine	4	1.256e+08	1.10015e+08	1.33687e+08	1.38733e+08	1.50046e+08	1.24744e+08	1.79546e+08	1.92697e+08	1.97287e+08	1.66759e+08	1.8013e+08	1.86212e+08	1.16031e+07	1.38942e+07	1.34879e+07	1.22852e+07	9.70764e+06	9.92941e+06
Palmitoylethanolamide	4	7.7132e+07	8.29346e+07	8.598e+07	9.1474e+07	9.53075e+07	8.62383e+07	1.26314e+08	1.26683e+08	1.2155e+08	121689771	1.01213e+08	1.18977e+08	1.76324e+07	1.41634e+07	1.49539e+07	1.19673e+07	1.33855e+07	9.85826e+06
6beta-Hydroxytestosterone	4	1.97614e+08	1.95063e+08	1.05818e+08	1.72772e+08	1.06349e+08	1.06788e+08	1.46471e+08	2.60887e+08	1.44823e+08	1.47228e+08	1.52785e+08	2.63803e+08	4.05853e+07	4.0153e+07	4.00352e+07	40009779	3.95527e+07	4.25793e+07
Decursin	4	1.78512e+07	3.4058e+07	1.39772e+07	2.46592e+07	1.59456e+07	1.85604e+07	2.24659e+07	5.41031e+07	2.39787e+07	1.71907e+07	1.66398e+07	1.89164e+07	1.27317e+06	1.17093e+06	1.34465e+06	1.10016e+06	871876	962771
Praziquantel	4	2.87278e+07	2.84878e+07	2.93163e+07	2.89701e+07	2.85113e+07	2.85687e+07	2.99801e+07	2.8554e+07	2.8284e+07	2.8543e+07	2.92637e+07	2.85111e+07	7.20029e+06	8.43124e+06	7.65254e+06	1.21562e+07	7.96648e+06	8.84816e+06
Oleoylethanolamide	4	7.93824e+07	7.12196e+07	7.7954e+07	8.26198e+07	7.9539e+07	7.35473e+07	6.36831e+07	6.26034e+07	6.4006e+07	5.90001e+07	6.95008e+07	6.17344e+07	2.79828e+07	2.605e+07	2.87534e+07	1.10634e+07	9.33092e+06	2.40091e+07
Indole-3-acetyl-beta-1-D-glucoside	4	5.80306e+06	4.44159e+06	5.87313e+06	7.63737e+06	4.42684e+06	1.60067e+06	4.54595e+06	7.28084e+06	5.78902e+06	4.92956e+06	3.99066e+06	4.30813e+06	2.73818e+06	3.8122e+06	2.9805e+06	3.47713e+06	2.25967e+06	2.60302e+06
3'-Ketolactose	4	5.08443e+07	1.1833e+08	9.90554e+07	7.88922e+07	4.62163e+07	4.82438e+07	122924156	1.30051e+08	1.21686e+08	1.33906e+08	1.28288e+08	1.31522e+08	1.82679e+07	1.82369e+07	1.83202e+07	1.75936e+07	1.84172e+07	1.99782e+07
Fructose 1,6-bisphosphate	4	1.44849e+08	2.15029e+08	1.50847e+08	1.60316e+08	1.39584e+08	166694748	2.03168e+08	1.7496e+08	1.64739e+08	1.86108e+08	1.94217e+08	1.94914e+08	1.76244e+07	1.71968e+07	1.82479e+07	1.77978e+07	1.58231e+07	1.77286e+07
2-Hydroxy-6-pentadecylbenzoic acid	4	3.92853e+08	3.54497e+08	3.82947e+08	3.8761e+08	3.64008e+08	4.4384e+08	3.44424e+08	3.58663e+08	3.27682e+08	3.64985e+08	4.1194e+08	425389710	1.6429e+08	1.70469e+08	1.82606e+08	1.75359e+08	1.53783e+08	1.55928e+08
9S-hydroxy-11,15-dioxo-5Z,13E-prostadienoic acid	4	5.53707e+07	5.38686e+07	5.29468e+07	5.50168e+07	6.87291e+07	5.8433e+07	6.8714e+07	7.20801e+07	6.86724e+07	6.66369e+07	7.26104e+07	7.76467e+07	6.48166e+06	6.47362e+06	6.09498e+06	1.29981e+07	6.10581e+06	6.27955e+06
Trioxilin A3	4	2.53795e+07	3.75007e+07	4.01778e+07	3.32903e+07	2.67507e+07	3.236e+07	3.4327e+07	3.24298e+07	3.37762e+07	3.03768e+07	2.88752e+07	2.5259e+07	3.96033e+06	3.73486e+06	1.88587e+07	4.66426e+06	2.07942e+07	1.75439e+07
Isosamidin	4	2.07049e+07	4.99195e+07	2.0041e+07	4.92372e+07	3.01177e+07	5.27264e+07	1.61915e+08	1.00463e+08	2.41086e+07	2.90791e+07	9.18127e+06	1.13748e+07	3.79954e+06	3.87323e+06	2.9542e+06	3.53853e+06	3.48278e+06	3.40191e+06
Daidzin	4	1.21612e+07	1.35336e+07	1.05062e+07	1.2117e+07	1.39694e+07	1.29258e+07	1.18379e+07	1.09704e+07	2.12043e+07	1.08125e+07	8.37006e+06	1.00641e+07	1.5295e+06	1.53177e+06	1.27872e+06	1.55001e+06	1.39347e+06	1.53061e+06
Disenecionyl cis-khellactone	4	7.40127e+07	6.1334e+07	7.69727e+07	6.6714e+07	6.77741e+07	6.47013e+07	7.98971e+07	1.06813e+08	7.05464e+07	4.29334e+07	7.04832e+07	2.75316e+07	2.00413e+07	1.88321e+07	1.81096e+07	1.99501e+07	1.87476e+07	1.95618e+07
2-Deoxyecdysone	4	5.65626e+07	4.63722e+07	4.71537e+07	4.3002e+07	4.03968e+07	4.78949e+07	5.814e+07	6.02909e+07	5.89943e+07	5.13798e+07	6.06203e+07	7.08518e+07	1.11747e+07	1.14176e+07	2.65241e+07	2.36746e+07	1.14248e+07	1.16436e+07
Cyanidin 3-glucoside	4	2.80654e+07	4.44349e+07	4.48454e+07	3.38935e+07	5.0422e+07	4.80349e+07	3.77538e+07	3.92491e+07	3.55915e+07	3.57106e+07	3.93133e+07	4.58292e+07	4.60575e+06	5.40607e+06	5.6759e+06	4.30283e+06	2.72892e+06	2.3259e+06
Isochlorogenic acid b	4	5.32054e+07	4.74749e+07	4.42731e+07	4.13341e+07	5.75516e+07	5.16193e+07	7.20889e+07	5.42955e+07	7.92744e+07	7.96558e+07	6.50633e+07	7.69621e+07	9.42927e+06	1.89031e+07	1.63319e+07	1.22406e+07	1.58402e+07	1.47233e+07
Hydroquinone	5	2.93255e+07	2.57506e+07	2.79853e+07	2.55993e+07	3.04692e+07	2.91875e+07	1.81439e+06	1.20893e+06	1.43512e+06	7.41801e+06	4.39137e+06	1.13233e+06	2.0155e+06	1.02435e+06	2.18791e+06	1.57853e+06	1.37232e+06	949229
Pyrrole-2-carboxylic acid	5	1.57234e+08	1.60872e+08	5.08118e+07	6.59094e+07	4.26365e+07	3.8342e+07	1.68154e+07	5.23779e+07	3.1799e+07	4.07517e+07	5.37355e+07	5.76271e+07	1.40171e+07	1.52131e+07	1.39592e+07	1.36103e+07	1.43055e+07	1.22005e+07
Dihydrouracil	5	2.14782e+07	1.76331e+07	2.15631e+07	4.5842e+07	1.69803e+07	1.48429e+07	4.12113e+06	4.72667e+06	1.42049e+07	4.36032e+06	1.8065e+06	3.9418e+06	4.05846e+06	1.37681e+07	4.00576e+06	3.64247e+06	3.95721e+06	3.60561e+06
Fumaric acid	5	2.49512e+07	2.61996e+07	27528210	2.61958e+07	2.85744e+07	2.71203e+07	1.1425e+07	1.3045e+07	1.34794e+07	1.25806e+07	1.33395e+07	1.2152e+07	1.25067e+07	1.16342e+07	1.18799e+07	1.22113e+07	1.14414e+07	1.24983e+07
Phloroglucinol	5	6.19809e+08	5.45692e+08	6.1625e+08	6.40241e+08	5.78975e+08	5.74646e+08	3.61636e+08	4.29606e+08	3.73803e+08	420483903	4.99609e+08	400328306	3.16552e+08	3.40623e+08	3.1802e+08	3.13011e+08	304565101	2.69675e+08
Leucine	5	9.09821e+07	9.09359e+07	9.08507e+07	8.08532e+07	9.05147e+07	9.01403e+07	6.79154e+07	7.11741e+07	7.16631e+07	6.30929e+07	7.15631e+07	5.95229e+07	5.96424e+07	5.3403e+07	5.89441e+07	6.50275e+07	5.46977e+07	6.13648e+07
cis-4-Hydroxy-L-proline	5	5.47915e+08	5.18272e+08	5.3037e+08	5.44491e+08	5.53195e+08	5.25888e+08	2.45863e+08	3.06698e+08	300821244	2.79566e+08	2.84919e+08	2.87413e+08	2.25585e+08	1.61388e+08	205522078	1.87828e+08	1.87456e+08	8.6548e+07
Glutaric acid	5	3.72423e+07	3.66761e+07	6.74504e+07	7.59769e+07	6.68759e+07	7.22391e+07	4.15846e+07	3.33228e+07	3.15559e+07	3.07291e+07	2.89759e+07	3.80082e+07	1.14209e+07	3.77365e+07	1.16207e+07	4.0665e+07	6.41859e+07	1.17437e+07
Tetrahydropteridine	5	8.56068e+07	8.92157e+07	8.98566e+07	1.05592e+08	9.63026e+07	101030969	7.08626e+07	6.93414e+07	6.43486e+07	6.7427e+07	6.71157e+07	6.87807e+07	7.05699e+07	6.81304e+07	6.6575e+07	6.24835e+07	5.32926e+07	6.14637e+07
Kojic acid	5	1.97557e+08	1.79286e+08	2.06305e+08	194788085	2.03143e+08	2.05677e+08	1.28037e+08	9.5929e+07	9.83658e+07	9.22501e+07	9.20927e+07	1.55912e+08	8.39042e+07	5.92813e+07	6.10393e+07	8.1194e+07	5.97361e+07	5.74265e+07
3,4-Dihydro-2H-1-benzopyran-2-one	5	6.26761e+07	6.0268e+07	6.12298e+07	6.32197e+07	6.34885e+07	6.55974e+07	2.9054e+07	2.941e+07	2.7823e+07	2.98243e+07	2.97014e+07	2.84273e+07	2.44199e+06	2.6299e+06	2.41463e+06	2.37383e+06	2.29516e+06	2.5408e+06
p-Anisic acid	5	2.86806e+07	2.92476e+07	2.83847e+07	2.84481e+07	2.89131e+07	2.85513e+07	2.78314e+07	2.70675e+07	2.76907e+07	2.5559e+07	2.73754e+07	2.51161e+07	2.69248e+07	2.66613e+07	2.55562e+07	2.95287e+07	2.53543e+07	2.5693e+07
Protocatechuic acid	5	5.71787e+07	5.16397e+07	5.35299e+07	5.5791e+07	5.51485e+07	5.4144e+07	2.07535e+07	1.82171e+07	4.18619e+07	1.86023e+07	1.9013e+07	1.86844e+07	1.62114e+07	1.74451e+07	2.11755e+07	1.74782e+07	1.73595e+07	1.83429e+07
Indoleacetaldehyde	5	2.69462e+07	4.25196e+07	3.99407e+07	3.51641e+07	3.16573e+07	3.01497e+07	2.71156e+07	1.93352e+07	4.95511e+07	1.6196e+07	2.90153e+07	1.67188e+07	1.44594e+07	1.89649e+07	1.97355e+07	2.44745e+07	2.46335e+07	1.79112e+07
myo-Inositol	5	1171859873	1185163193	1162054350	9.98821e+08	1021818061	1201382763	254033231	2.43649e+08	2.47341e+08	250060571	2.57081e+08	247529161	259475533	1.31841e+08	3.24039e+08	2.29122e+08	2.14204e+08	1.31979e+08
3D-3,5_4-Trihydroxycyclohexane-1,2-dione	5	1.95143e+07	1.81291e+07	1.82293e+07	18329692	2.09067e+07	1.35861e+07	1.75954e+07	1.88132e+07	1.56326e+07	1.76892e+07	1.58368e+07	1.11682e+07	1.40369e+07	1.24499e+07	1.25514e+07	1.40742e+07	1.3071e+07	1.01383e+07
D-Psicose	5	7.38589e+08	7.61267e+08	7.60299e+08	758042502	7.79537e+08	795559582	2.42031e+08	2.4121e+08	395713252	2.33068e+08	242352045	2.39742e+08	1.90386e+08	1.82082e+08	183010263	1.88729e+08	2.00544e+08	1.84747e+08
L-Fucose	5	2.19583e+07	2.09253e+07	2.06226e+07	2.23953e+07	2.35301e+07	2.17662e+07	6.22398e+06	3.98113e+06	3.90565e+06	4.37894e+06	4.04553e+06	6.2034e+06	4.56566e+06	4.10083e+06	3.93194e+06	4.03663e+06	3.72373e+06	4.187e+06
4-Hydroxycinnamic acid	5	3.71878e+07	6.90022e+07	3.64459e+07	3.82421e+07	3.97787e+07	41163539	2.92934e+07	3.05405e+07	3.01855e+07	3.03689e+07	3.12948e+07	3.16697e+07	1.09609e+06	4.53372e+06	1.21522e+06	1.63378e+06	1.46355e+06	1.57535e+06
3,4-Dihydroxyphenylpropanoate	5	7.73992e+07	8.35405e+07	7.85047e+07	2.4226e+07	6.63103e+07	7.45512e+07	24225739	2.54477e+07	5.27671e+06	4.44144e+06	24643178	6.09503e+06	7.41572e+06	2.31304e+07	4.8535e+06	6.47892e+06	2.04785e+07	4.26923e+06
3-Methylxanthine	5	4.88743e+07	8.08163e+07	8.41475e+07	5.02393e+07	5.04728e+07	8.47216e+07	5.48775e+07	5.63368e+07	3.4928e+07	3.71623e+07	5.54311e+07	3.61775e+07	3.47373e+07	4.63055e+07	4.44909e+07	4.64403e+07	4.27766e+07	4.04634e+07
D-beta-Phenylalanine	5	3.44664e+07	3.62615e+07	3.65867e+07	3.6786e+07	3.75812e+07	3.77473e+07	3.11127e+07	1.86984e+07	1.65739e+07	1.64904e+07	1.74075e+07	1.6766e+07	1.75507e+07	1.56295e+07	1.48683e+07	1.54984e+07	1.59845e+07	1.45991e+07
Isopyridoxal	5	9.24998e+07	7.06993e+07	6.97026e+07	7.2809e+07	5.84592e+07	1.01492e+08	1.09293e+07	2.63502e+07	1.09828e+07	2.64214e+07	1.09245e+07	3.32516e+07	9.07227e+06	9.35148e+06	9.37818e+06	9.91532e+06	9.18048e+06	9.47899e+06
Uric acid	5	8.61402e+07	8.93817e+07	8.85676e+07	8.82712e+07	8.61038e+07	8.81384e+07	6.93775e+07	7.01818e+07	6.98586e+07	6.07431e+07	5.54354e+07	7.36657e+07	2.28144e+07	3.62346e+07	2.11849e+07	2.05269e+07	2.36329e+07	2.43396e+07
8-Amino-7-oxononanoate	5	6.54313e+07	6.61835e+07	6.16001e+07	6.46402e+07	6.44424e+07	6.72732e+07	4.69731e+07	4.63407e+07	3.94076e+07	4.29583e+07	4.46307e+07	4.49852e+07	3.62617e+07	3.44438e+07	3.89285e+07	3.64079e+07	3.83016e+07	4.01235e+07
N-Formyl-L-methionine	5	2.10507e+07	2.0588e+07	2.01988e+07	2.15844e+07	2.17513e+07	2.21905e+07	2.70932e+06	2.35098e+06	2.91598e+06	2.76378e+06	3.06946e+06	2.83466e+06	2.31357e+06	2.13015e+06	2.22214e+06	2.07226e+06	2.19385e+06	2.03574e+06
D-Alanyl-D-serine	5	5.51827e+07	5.66067e+07	5.53704e+07	5.66325e+07	5.89021e+07	5.81179e+07	3.98473e+07	3.99211e+07	3.84304e+07	4.03241e+07	3.83827e+07	3.84088e+07	3.06106e+07	3.0422e+07	2.90343e+07	2.98983e+07	2.9847e+07	2.9808e+07
L-Gulose	5	1.98299e+08	1.8391e+08	1.89696e+08	2.01263e+08	1.9913e+08	2.05717e+08	3.32762e+07	3.98605e+07	3.13457e+07	4.21141e+07	3.32292e+07	3.20719e+07	3.0612e+07	2.88419e+07	2.72259e+07	3.04111e+07	3.66615e+07	2.8164e+07
Azelaic acid	5	1.0834e+08	1.12914e+08	1.08509e+08	1.75251e+08	1.77703e+08	1.64995e+08	3.40896e+07	5.64209e+07	5.2019e+07	6.48656e+07	5.27587e+07	5.8873e+07	4.00537e+07	3.14157e+07	3.27961e+07	3.41149e+07	3.32559e+07	3.2811e+07
2-Keto-6-acetamidocaproate	5	8.08079e+07	8.10481e+07	8.46421e+07	7.87685e+07	8.66739e+07	7.93263e+07	5.23746e+07	5.4433e+07	4.58997e+07	4.58166e+07	4.79483e+07	5.31168e+07	2.78757e+07	4.07204e+07	4.46863e+07	1.94051e+07	4.16565e+07	1.7733e+07
Indolelactic acid	5	2.56143e+07	2.42268e+07	2.57203e+07	2.57337e+07	2.59862e+07	2.52611e+07	1.68978e+07	1.31372e+07	1.60724e+07	1.54484e+07	1.25342e+07	1.20921e+07	9.8016e+06	9.38242e+06	1.10247e+07	1.14027e+07	9.18014e+06	6.36922e+06
1-Nitronaphthalene-7,8-oxide	5	3.02235e+07	3.0888e+07	3.25301e+07	3.31695e+07	4.12487e+07	3.6546e+07	1.69902e+07	1.856e+07	1.72633e+07	1.85753e+07	1.68729e+07	1.73045e+07	1.4981e+07	1.46085e+07	1.52547e+07	1.50972e+07	1.63524e+07	1.51856e+07
trans-Ferulic acid	5	2.32211e+07	2.38271e+07	2.49039e+07	2.43704e+07	2.50309e+07	2.63949e+07	4.01388e+06	4.007e+06	4.32078e+06	4.33512e+06	4.25072e+06	4.36972e+06	88336.6	166870	115298	112262	95992.2	125579
Leucodopachrome	5	7.3538e+07	7.24068e+07	7.47468e+07	7.53449e+07	7.69831e+07	7.85472e+07	1.89229e+07	1.78884e+07	1.75867e+07	1.741e+07	1.78125e+07	1.82363e+07	6.4169e+06	1.89633e+07	2.09141e+07	1.73956e+07	1.77777e+07	1.83412e+07
Caryophyllene alpha-oxide	5	7.83931e+08	7.01366e+08	7.177e+08	7.78253e+08	7.1073e+08	770676695	6.31286e+08	1.1955e+08	5.75475e+08	6.16893e+08	1.47896e+08	1.19697e+08	1.95208e+08	1.95421e+08	2.51982e+08	1.98384e+08	2.0184e+08	1.9873e+08
Methyldopa	5	5.58678e+07	6.86194e+07	5.38991e+07	5.05709e+07	5.10525e+07	5.26759e+07	3.73977e+07	3.61401e+07	4.89667e+07	5.80005e+07	3.92981e+07	3.83618e+07	4.22754e+07	3.95478e+07	3.98644e+07	4.23801e+07	4.16212e+07	4.33725e+07
beta-Santalol	5	2.19179e+08	2.16916e+08	221417059	2.20588e+08	2.25207e+08	226753036	1.2203e+08	124082695	1.18211e+08	1.24631e+08	1.26597e+08	1.26997e+08	1.01122e+08	9.50296e+07	9.71632e+07	9.56184e+07	9.58748e+07	9.53285e+07
Deoxycytidine	5	5.30531e+07	3.20298e+07	5.83967e+07	3.79906e+07	3.93089e+07	3.93058e+07	8.05667e+06	7.98466e+06	7.52196e+06	7.86204e+06	8.32559e+06	2.75151e+07	1.70806e+06	1.69831e+06	1.77997e+06	1.80425e+06	1.7089e+06	1.71401e+06
Thymidine	5	9.50198e+07	8.90193e+07	7.54436e+07	9.96168e+07	8.10126e+07	9.73891e+07	3.52783e+06	2.4515e+06	1.67905e+06	1.541e+06	2.74216e+06	3.25754e+06	3.46972e+06	3.05469e+06	3.72343e+06	4.90392e+06	3.47187e+06	3.62663e+06
Biotin	5	2.40691e+07	2.32242e+07	2.2439e+07	2.60049e+07	2.3714e+07	2.50933e+07	1.17394e+07	1.13432e+07	9.83472e+06	1.19871e+07	1.05406e+07	1.09428e+07	3.54955e+06	4.88414e+06	3.7286e+06	3.84003e+06	974803	3.8784e+06
beta-Alanyl-L-arginine	5	7.40589e+06	8.91207e+06	1.60568e+07	1.26463e+07	8.48855e+06	8.73042e+06	7.18275e+06	2.90935e+06	1.88816e+06	6.57973e+06	2.00196e+06	1.88828e+07	1.10255e+06	979792	1.21873e+06	1.26182e+06	942349	1.19709e+06
Juvenile hormone III	5	4.3701e+07	5.5283e+07	4.7691e+07	5.27925e+07	4.56449e+07	4.6611e+07	3.22433e+07	3.11399e+07	5.65608e+07	4.60574e+07	2.9751e+07	3.51885e+07	2.63471e+07	4.49203e+07	2.53822e+07	4.27643e+07	2.43838e+07	2.48121e+07
Abscisic alcohol	5	1033707350	1043612669	1079157765	1093450762	1115820477	1068317449	1.16801e+08	1.30888e+08	1.0417e+08	1.27844e+08	1.06757e+08	1.01571e+08	1.1609e+08	1.0061e+08	1.08304e+08	9.9972e+07	97742411	1.01557e+08
(10S)-Juvenile hormone III acid diol	5	3.67331e+08	3.76911e+08	3.70881e+08	3.84318e+08	3.79774e+08	3.85945e+08	9.89795e+07	9.55786e+07	9.09233e+07	9.45687e+07	9.204e+07	9.4796e+07	5.40339e+07	4.55013e+07	5.07369e+07	5.41944e+07	4.97011e+07	5.18666e+07
16-Hydroxy hexadecanoic acid	5	1.47256e+08	146031504	1.42578e+08	1.38184e+08	1.45476e+08	1.46332e+08	8.13294e+07	7.98559e+07	8.13584e+07	8.23391e+07	8.51822e+07	9.34926e+07	8.35716e+07	7.92935e+07	9.78759e+07	8.86032e+07	7.14891e+07	8.30704e+07
(5-L-Glutamyl)-L-glutamate	5	1008108334	4.88303e+08	5.4928e+08	5.64836e+08	9.29155e+08	6.62366e+08	7.32491e+07	7.86089e+07	1.05845e+08	7.24075e+07	1.1204e+08	7.51221e+07	9.56932e+07	5.71247e+07	6.31333e+07	9.89523e+07	9.33868e+07	5.26974e+07
(S)-Abscisic acid	5	1.14481e+08	1.87218e+08	1.47999e+08	1.70711e+08	1.19687e+08	1.18103e+08	1.54363e+08	102899234	8.51421e+07	8.99259e+07	6.17092e+07	1.00634e+08	1.46216e+07	1.42931e+07	1.33853e+07	1.36849e+07	1.48178e+07	1.3446e+07
Mirtazapine	5	3.41041e+07	3.31676e+07	3.26876e+07	3.48423e+07	2.98094e+07	3.35031e+07	2.47522e+07	2.62602e+07	2.55559e+07	2.80517e+07	2.8225e+07	3.04268e+07	1.84779e+07	2.14723e+07	2.11084e+07	2.14866e+07	2.33598e+07	2.42503e+07
Nevirapine	5	5.36454e+07	4.29371e+07	7.66237e+07	1.63678e+07	1.01719e+08	5.67262e+07	2.07438e+07	5.73824e+06	6.04242e+06	5.75478e+06	7.26893e+06	5.97199e+06	5.64496e+06	7.00401e+06	7.30074e+06	5.86837e+06	1.80757e+07	8.49993e+06
Nandrolone	5	7.41701e+08	7.27953e+08	7.94404e+08	7.18251e+08	7.47255e+08	7.15678e+08	5.86896e+08	5.30726e+08	533543523	5.46199e+08	5.45148e+08	5.53868e+08	2.01314e+08	1.97201e+08	192406689	2.01297e+08	1.85968e+08	1.89027e+08
6-Phosphogluconic acid	5	4.76801e+07	4.87653e+07	4.89309e+07	5.19545e+07	5.18894e+07	4.14683e+07	3.02517e+07	2.2494e+07	2.24922e+07	2.53758e+07	2.35192e+07	2.60001e+07	1.76942e+07	1.56284e+07	1.86077e+07	2.20968e+07	1.60996e+07	2.07019e+07
Stearidonic acid	5	2859897680	2533495246	2259061422	2554098650	2552499504	2695385877	3.32583e+08	3.83355e+08	3.36387e+08	3.69642e+08	3.85521e+08	3.92672e+08	1.43449e+08	1.45321e+08	1.52491e+08	1.38521e+08	1.44989e+08	134863021
13S-hydroxyoctadecadienoic acid	5	7.02056e+07	7.16407e+07	6.9595e+07	7.2379e+07	7.08586e+07	7.10133e+07	4.8961e+07	35954108	3.35469e+07	4.7998e+07	3.73912e+07	4.5969e+07	24634121	2.36339e+07	2.22553e+07	2.27915e+07	2.31787e+07	2.24454e+07
Alpha-dimorphecolic acid	5	6.22573e+07	5.86817e+07	6.23672e+07	5.80963e+07	5.98252e+07	6.21268e+07	2.49692e+07	2.54136e+07	2.65172e+07	2.55361e+07	2.63076e+07	2.4067e+07	2.43153e+07	2.14774e+07	2.33855e+07	2.35907e+07	2.46297e+07	2.22785e+07
Linoleic acid	5	6.16067e+08	6.119e+08	5.27956e+08	5.50548e+08	5.07719e+08	5.21531e+08	4.95934e+08	4.07366e+08	3.81849e+08	4.30349e+08	3.99674e+08	5.03674e+08	3.23552e+08	2.10438e+08	3.38069e+08	2.84042e+08	2.33502e+08	2.51731e+08
all-trans-Retinoic acid	5	5.94764e+07	6.36206e+07	6.75684e+07	6.26729e+07	6.33981e+07	6.75588e+07	4.24042e+07	4.75085e+07	4.14667e+07	4.30694e+07	4.11004e+07	4.31747e+07	9.3724e+06	9.56711e+06	1.05507e+07	9.05354e+06	6.62913e+06	1.09795e+07
EPA (d5)	5	5.35469e+07	5.38965e+07	54233207	5.21159e+07	5.59429e+07	5.34153e+07	1.85965e+07	1.87957e+07	1.77614e+07	1.76845e+07	1.92907e+07	1.87453e+07	8.32954e+06	8.63691e+06	8.74709e+06	8.40747e+06	7.32363e+06	8.34158e+06
Arachidonic acid	5	2.33494e+08	2.36799e+08	2.43775e+08	2.24829e+08	2.25817e+08	2.21615e+08	1.41378e+08	1.49545e+08	1.32491e+08	1.40122e+08	1.28338e+08	1.41945e+08	1.06636e+08	9.58701e+07	1.06538e+08	1.14244e+08	9.28073e+07	9.70649e+07
N-Acetylneuraminic acid	5	259226088	2.66673e+08	2.70876e+08	2.57548e+08	2.41827e+08	2.58466e+08	1.41958e+08	173997888	4.97279e+07	1.31781e+08	6.60219e+07	9.22097e+07	6.30357e+07	6.0656e+07	6.36046e+07	1.42074e+08	5.72645e+07	6.88027e+07
Cyclopentolate	5	1.68691e+08	1.37674e+08	1.65781e+08	1.39754e+08	1.61306e+08	1.61395e+08	3.40162e+07	4.55625e+07	3.555e+07	3.78875e+07	1.10092e+08	3.91583e+07	7.61904e+07	2.27553e+07	2.25856e+07	2.29079e+07	2.43079e+07	2.14186e+07
13-L-Hydroperoxylinoleic acid	5	435419886	4.2903e+08	4.19765e+08	4.07443e+08	4.70718e+08	3.41836e+08	2.60912e+08	2.84091e+08	3.24757e+08	345349057	349241332	3.52819e+08	326902704	2.92145e+08	3.51519e+08	1.85157e+08	1.73489e+08	3.37935e+08
13-OxoODE	5	1.63125e+08	1.57068e+08	1.5932e+08	1.44062e+08	1.5814e+08	1.61557e+08	4.55443e+07	4.50175e+07	4.38012e+07	5.1051e+07	4.69028e+07	4.57077e+07	3.85693e+07	4.91354e+07	3.86714e+07	3.69992e+07	3.69771e+07	5.16523e+07
Nonadecanoic acid	5	4.37667e+08	4.80166e+08	4.34925e+08	4.99674e+08	4.54227e+08	5.54348e+08	3.12517e+08	2.49557e+08	2.82474e+08	2.81375e+08	2.73115e+08	2.8695e+08	7.59103e+06	6.52932e+06	5.95071e+06	8.08974e+06	4.04826e+06	4.10052e+06
Norethynodrel	5	1.23486e+08	1.28255e+08	1.18806e+08	1.426e+08	1.34771e+08	1.33734e+08	6.51514e+07	8.16967e+07	5.82008e+07	5.75394e+07	5.56801e+07	5.67694e+07	3.92355e+07	2.89234e+07	3.18829e+07	3.34075e+07	3.12648e+07	1.36833e+07
20-HETE	5	1.70161e+08	1.78181e+08	1.64503e+08	1.57732e+08	1.71748e+08	1.502e+08	4.96337e+07	6.1363e+07	5.40774e+07	5.91425e+07	5.30725e+07	4.97647e+07	2.30569e+07	2.296e+07	2.22154e+07	2.34885e+07	2.3536e+07	2.44739e+07
2,3-Dinor-8-iso prostaglandin F2alpha	5	1.6048e+08	1.33253e+08	1.35637e+08	1.3603e+08	1.72457e+08	4.42911e+07	8.94991e+07	8.94979e+07	8.62791e+07	8.39634e+07	9.08065e+07	8.97487e+07	6.3621e+07	8.02632e+07	7.96952e+07	7.64138e+07	6.77014e+07	7.88631e+07
Menthyl pyrrolidone carboxylate	5	3.21474e+07	2.70678e+07	3.06817e+07	3.23291e+07	3.27558e+07	3.31518e+07	2.0469e+07	2.39774e+07	1.89719e+07	2.01386e+07	1.93445e+07	2.0446e+07	1.77531e+07	1.79129e+07	1.72268e+07	1.61668e+07	1.5628e+07	1.68714e+07
Docosahexaenoic acid	5	6.07907e+07	6.89033e+07	5.78482e+07	6.86075e+07	6.01581e+07	6.87256e+07	4.29387e+07	5.32393e+07	5.30619e+07	4.50238e+07	5.3781e+07	5.33743e+07	4.90117e+07	4.71061e+07	4.73622e+07	4.71357e+07	3.88297e+07	4.53384e+07
Erucic acid	5	2025216005	2274443928	2357226972	2358505808	2456727682	2389120742	1714066942	1594203453	1463078461	1480055981	1819404870	1732677899	1.59118e+08	1.79796e+08	188500823	1.6309e+08	1.71813e+08	1.61826e+08
Melibiose	5	4.54388e+07	3.97472e+07	4.59534e+07	3.26434e+07	4.91401e+07	4.8166e+07	9.90209e+06	5.8645e+06	9.15956e+06	9.63531e+06	9.42294e+06	6.04236e+06	7.18521e+06	6.96659e+06	5.39015e+06	4.40427e+06	6.67541e+06	7.31519e+06
Isocorypalmine	5	3.21022e+07	3.74703e+07	3.23654e+07	3.24212e+07	3.82784e+07	3.38804e+07	4.99405e+06	4.96263e+06	1.55991e+07	4.81159e+06	4.99219e+06	4.96751e+06	1.59309e+06	1.52795e+06	1.56294e+06	1.53001e+06	1.47165e+06	1.64567e+06
Alpha-Lactose	5	4.36914e+07	4.0167e+07	4.8491e+07	4.56258e+07	6.48017e+07	4.36201e+07	6.23405e+06	6.05463e+06	6.03015e+06	6.5144e+06	6.03312e+06	7.12022e+06	3.64825e+06	4.09147e+06	3.53456e+06	3.00592e+06	3.44121e+06	3.50556e+06
Eupatilin	5	1545957693	1159198841	1731642502	1380535994	8.16036e+08	1178039934	1.53156e+08	1.07604e+08	154382114	6.53971e+08	6.0986e+08	6.4187e+08	4.60491e+08	4.27235e+08	4.36966e+08	4.32845e+08	4.15263e+08	4.38489e+08
Himbacine	5	3.93088e+08	5.3455e+08	3.78019e+08	3.81286e+08	3.34547e+08	4.27399e+08	7.2289e+07	6.36243e+07	5.95048e+07	6.57505e+07	7.00693e+07	6.11434e+07	5.76615e+07	5.49886e+07	5.06304e+07	5.65896e+07	5.5249e+07	5.14232e+07
6-Ketoprostaglandin E1	5	7.96436e+07	7.25219e+07	8.95057e+07	5.33293e+07	8.37978e+07	8.08227e+07	3.93618e+07	3.61765e+07	3.41639e+07	2.11778e+07	3.72585e+07	3.64808e+07	1.59451e+07	3.29738e+07	1.69816e+07	1.77242e+07	2.01783e+07	1.55489e+07
Chlorogenic acid	5	1400107121	1518870208	1254880080	1302549483	1680810877	1315968898	1.22439e+08	1034640918	9.94465e+08	6.20562e+08	1010562883	6.61388e+08	3.65445e+08	4.80316e+08	4.32245e+08	9.3678e+08	3.8498e+08	7.60955e+08
Tetrahydropalmatine	5	1.26425e+08	1.35472e+08	2.09421e+08	1.61267e+08	1.66616e+08	1.52382e+08	1.16213e+08	1.35666e+08	4.89828e+07	4.33436e+07	3.56872e+07	1.39096e+08	5.79597e+06	4.02066e+06	4.27746e+06	9.76967e+06	6.52579e+06	1.0653e+07
Miroestrol	5	2.06486e+07	2.19294e+07	2.41614e+07	2.57963e+07	2.83538e+07	2.25201e+07	1.3209e+07	1.23013e+07	1.19353e+07	1.8927e+07	1.22408e+07	1.19034e+07	9.56507e+06	9.51428e+06	1.07326e+07	8.69771e+06	1.27161e+07	5.54595e+06
2'-N-Acetylparomamine	5	4.52006e+07	4.50531e+07	4.97296e+07	4.66861e+07	4.66794e+07	4.77602e+07	3.06357e+07	2.41858e+07	2.52489e+07	3.647e+07	3.2296e+07	4.17362e+07	1.93993e+07	2.60246e+07	3.01178e+07	4.25194e+07	2.84215e+07	3.10218e+07
5-O-Feruloylquinic acid	5	1.1857e+08	1.05344e+08	114649278	1.02563e+08	1.16355e+08	1.15413e+08	2.08178e+07	5.09451e+06	5.3665e+06	5.09357e+06	1.27909e+07	1.75233e+06	6.73406e+06	7.957e+06	8.25838e+06	2.38583e+06	7.68795e+06	7.64059e+06
Tangeritin	5	2260765247	2245928047	2187815695	2520426800	1846908300	2240344354	2.90047e+08	4.78529e+08	4.62288e+08	2.20127e+08	4.91585e+08	323999198	9.54404e+08	4.37596e+08	4.75475e+08	4.81132e+08	4.18948e+08	4.89065e+08
Riboflavin	5	1.73434e+08	1.2461e+08	1.58454e+08	1.82566e+08	1.74703e+08	1.68435e+08	4.67973e+06	3.50881e+06	3.60466e+06	4.71909e+06	3.7903e+06	4.40438e+06	3.74225e+06	3.6941e+06	5.31184e+06	4.64796e+06	4.66498e+06	4.03879e+06
UCL 1608	5	4.47594e+07	3.91261e+07	4.32299e+07	4.76682e+07	6.22559e+07	4.78568e+07	1.24955e+07	1.32697e+07	1.93223e+07	2.01996e+07	1.323e+07	1.271e+07	1.15746e+07	1.5013e+07	2.08785e+07	1.37804e+07	13425387	1.12003e+07
Lupeol	5	1.36954e+08	1.64117e+08	1.26952e+08	1.51928e+08	1.80609e+08	1.6654e+08	1.89241e+08	1.86563e+08	3.56614e+07	3.35605e+07	2.93706e+07	3.54947e+07	1.11397e+08	8.75937e+07	8.73574e+07	3.60717e+07	9.58728e+07	7.48188e+07
Soyasapogenol B	5	8.33532e+07	8.08111e+07	8.26234e+07	6.43979e+07	5.94503e+07	6.18084e+07	5.64574e+07	6.00894e+07	4.85674e+07	6.44808e+07	5.02279e+07	6.25963e+07	3.32621e+07	3.78919e+07	2.24075e+07	3.37076e+07	2.55249e+07	4.01104e+07
2'-Dehydrokanamycin A	5	7.84917e+07	7.65353e+07	3.38484e+07	8.06176e+07	3.41019e+07	7.67443e+07	1.85927e+07	5.98194e+06	7.4004e+06	1.48534e+07	1.43293e+07	5.93254e+06	1.15691e+07	1.01515e+07	4.50174e+06	4.57169e+06	4.34151e+06	6.86478e+06
1,5-Dicaffeoylquinic acid	5	148243441	1.70019e+08	1.71884e+08	1.71736e+08	4.9604e+07	1.4355e+08	1.83934e+07	1.01831e+07	1.0449e+07	1.80033e+07	2.32328e+07	1.14252e+07	1.47462e+07	1.45508e+07	4.24109e+06	14957895	1.45236e+07	4.79741e+06
Biochanin A 7-(6-malonylglucoside)	5	5.72146e+08	1751825186	3.62337e+08	4.40036e+08	1393685560	1434796295	5.48084e+08	5.35254e+08	1072778797	9.55323e+08	5.38283e+08	8.53572e+08	4.97934e+08	2.04541e+08	497291339	3.23557e+08	450442434	191572459
Oleuropein	5	1.03867e+08	6.95457e+07	9.58811e+07	1.03621e+08	1.17177e+08	9.35929e+07	4.60607e+06	3.00783e+06	2.94917e+06	4.12545e+06	4.36783e+06	3.28927e+06	420967	2.8548e+06	1.25734e+06	2.86864e+06	2.36609e+06	1.88044e+06
Isovitexin 2''-O-beta-D-glucoside	5	4.30443e+08	453736317	2.92887e+08	4.30959e+08	1.55421e+08	4.61303e+08	2.50506e+08	2.58974e+08	1.68416e+08	1.78303e+08	2.52351e+08	1.89775e+08	1.12047e+08	1.35316e+08	1.04377e+08	1.27465e+08	8.77642e+07	8.88983e+07
Diosmin	5	4.53896e+08	2.95418e+08	4.78239e+08	130895070	299488264	1.23667e+08	8.31485e+07	2.4538e+08	3.77698e+08	8.87033e+07	1.98812e+08	2.2695e+08	6.27442e+06	4.36957e+06	7.23827e+06	8.1836e+06	6.09383e+06	5.68843e+06
o-Xylene	6	3.85754e+07	3.81878e+07	3.74365e+07	3.7105e+07	4.1794e+07	3.75179e+07	6.18822e+07	6.1482e+07	6.23114e+07	6.22953e+07	6.73496e+07	5.69478e+07	6.20333e+07	1.95492e+07	2.47758e+07	6.5424e+07	1.21846e+07	1.0946e+08
2-Heptanone	6	1.77197e+07	1.77272e+07	1.81465e+07	1.84305e+07	1.90086e+07	1.94044e+07	4.13119e+07	1.00367e+08	1.05016e+08	1.04439e+08	1.12392e+08	9.28553e+07	2.14038e+07	2.17795e+07	4.60491e+07	2.29282e+07	3.78485e+07	2.41898e+07
L-Proline	6	9.84373e+07	1.01547e+08	9.36977e+07	1.08157e+08	1.06248e+08	9.30301e+07	3.10057e+08	2.99897e+08	2.85374e+08	3.12643e+08	3.20374e+08	307223622	1.49433e+08	1.33474e+08	1.28621e+08	1.33772e+08	1.31731e+08	1.28238e+08
(S)-1-Phenylethanol	6	5.92485e+07	1.4158e+07	1.57588e+07	1.66657e+07	1.6714e+07	6.3314e+07	4.49727e+07	8.65099e+07	5.38049e+07	1.02679e+08	9.13593e+07	4.72712e+07	3.11571e+07	3.4276e+07	3.05528e+07	5.61215e+07	3.44993e+07	3.23767e+07
L-Leucine	6	3108485552	3163126665	3362177769	3310773434	3249837851	3403267955	3505227855	3504213351	3613293359	3600090693	3616212984	3497053949	3301538060	3540110680	3469284836	3445232273	3331725595	3410723655
3-Hydroxybenzoic acid	6	4.53174e+07	4.57658e+07	4.48032e+07	4.41599e+07	4.69134e+07	4.30323e+07	8.03036e+07	7.7699e+07	7.93049e+07	7.63444e+07	7.97753e+07	8.13435e+07	6.10266e+07	6.05404e+07	5.98507e+07	6.0313e+07	6.02157e+07	6.07915e+07
4-Hydroxybenzoic acid	6	1.93489e+07	2.52446e+07	1.87138e+07	1.71957e+07	1.85281e+07	1.35488e+07	7.43064e+07	4.2198e+07	3.94733e+07	3.65732e+07	3.50972e+07	3.90305e+07	2.32068e+07	2.44104e+07	2.27539e+07	2.28236e+07	2.25399e+07	2.1637e+07
Isophorone	6	3.8295e+07	8.01503e+07	8.08582e+07	3.79734e+07	4.19396e+07	4.00789e+07	1.62245e+08	1.65264e+08	6.71555e+07	1.56985e+08	7.16518e+07	1.73893e+08	9.57599e+07	2.75278e+07	2.77872e+07	1.0318e+08	1.07523e+08	3.10287e+07
Pimelic acid	6	1.76971e+07	1.82246e+07	1.87097e+07	1.81793e+07	1.88407e+07	1.88377e+07	2.46528e+07	2.46069e+07	2.35261e+07	2.46845e+07	2.55559e+07	2.52856e+07	2.18848e+07	2.13872e+07	2.16539e+07	2.15291e+07	2.06317e+07	2.17e+07
2-Naphthylamine	6	4.8142e+06	13305558	1.28914e+07	1.29429e+07	1.37814e+07	13293272	2.37666e+07	3.49973e+07	3.43968e+07	2.95945e+07	2.32565e+07	2.4357e+07	2.10777e+07	1.9247e+07	2.05668e+07	2.07835e+07	1.90965e+07	1.90659e+07
(2R,5S)-2,5-Diaminohexanoate	6	1.33714e+07	2.10237e+07	2.12824e+07	1.31679e+07	1.111e+07	2.96186e+07	3.03255e+07	3.48722e+07	3.02022e+07	2.54253e+07	2.80953e+07	2.63223e+07	1.75306e+07	3.51701e+07	1.52014e+07	2.87195e+07	1.90742e+07	2.25005e+07
L-Glutamine	6	8.9891e+08	1000012368	9.19308e+08	1003966029	9.23339e+08	9.95942e+08	2880244818	2852719833	4341218638	2981729964	3389324267	2885450089	2511776620	1760408869	2314076811	1920648568	1674251437	2501963962
Metaraminol	6	4.91163e+07	5.07481e+07	5.08494e+07	4.94025e+07	5.25268e+07	5.19047e+07	2.06772e+08	2.0588e+08	1.98853e+08	2.03921e+08	2.1056e+08	2.06763e+08	1.33219e+08	1.31065e+08	1.28978e+08	1.33276e+08	1.32258e+08	1.35048e+08
6-Methylmercaptopurine	6	2.83298e+07	2.92709e+07	3.30532e+07	3.5139e+07	3.09598e+07	3.1844e+07	8.03633e+07	6.46555e+07	9.27962e+07	6.47329e+07	8.6551e+07	4.16356e+07	8.00104e+07	4.50472e+07	4.10361e+07	7.28238e+07	3.78811e+07	3.22819e+07
Desaminotyrosine	6	8.09298e+06	8.0259e+06	1.69558e+07	8.2024e+06	8.45e+06	8.09318e+06	2.78181e+07	2.86717e+07	2.67428e+07	2.97512e+07	1.10443e+07	1.27421e+07	1.39113e+07	1.3958e+07	1.38966e+07	1.40793e+07	1.34968e+07	1.39205e+07
Pyridoxine	6	1.70638e+07	1.57781e+07	1.61944e+07	1.59955e+07	1.80739e+07	1.50447e+07	1.00475e+08	1.0258e+08	9.613e+07	1.01203e+08	9.95808e+07	9.72855e+07	5.88746e+07	5.56326e+07	5.83895e+07	6.32899e+07	5.59706e+07	5.81515e+07
Beta-Glycerophosphoric acid	6	1.32377e+07	1.48671e+07	1.134e+07	1.30019e+07	1.59548e+07	1.3802e+07	1.89524e+07	2.11042e+07	2.0846e+07	2.19713e+07	2.69768e+07	2.06918e+07	1.78856e+07	1.97256e+07	1.59042e+07	1.6866e+07	1.59157e+07	1.72442e+07
Tetrahydrodipicolinate	6	1.38346e+07	1.3894e+07	2.32464e+07	1.68101e+07	1.27055e+07	1.70594e+07	5.15538e+07	5.03204e+07	4.74955e+07	4.83993e+07	4.26373e+07	4.7354e+07	3.67369e+07	3.89947e+07	3.51705e+07	3.5075e+07	3.20718e+07	3.10794e+07
Demethylated antipyrine	6	3.16081e+06	3.2694e+06	3.10899e+06	3.31194e+06	3.21818e+06	3.17537e+06	3.72329e+07	3.55905e+07	3.5163e+07	3.43423e+07	3.56869e+07	3.5624e+07	1.37489e+07	1.3252e+07	1.29214e+07	1.33198e+07	1.24547e+07	1.28435e+07
2-Isopropylmalic acid	6	2.09175e+07	2.29886e+07	2.20362e+07	2.73469e+07	2.18419e+07	2.73615e+07	7.19603e+07	6.84773e+07	5.11528e+07	5.45674e+07	5.25863e+07	5.41876e+07	3.75637e+07	3.58789e+07	3.81216e+07	3.78665e+07	3.77228e+07	3.68973e+07
(2S)-2-{[1-(R)-Carboxyethyl]amino}pentanoate	6	6.1775e+07	9.80773e+07	1.00508e+08	6.13558e+07	5.61207e+07	5.64168e+07	2.59469e+08	2.02258e+08	2.66424e+08	2.72017e+08	259987352	2.71769e+08	9.19638e+07	9.1289e+07	9.20505e+07	8.86011e+07	1.28596e+08	1.26881e+08
N-Alpha-acetyllysine	6	289479935	1088552705	1164680919	1052483319	299430640	2.97788e+08	2094118359	2212840461	1994085968	2114178052	2225098846	2160944435	419434070	1256277049	1197140879	1438284186	1529086420	9.76841e+08
Gulonic acid	6	1.4897e+07	1.04867e+07	3.25649e+06	1.35254e+07	1.55168e+07	1.3998e+07	1.9841e+07	1.90451e+07	1.67503e+07	1.9822e+07	2.00243e+07	2.12419e+07	1.23103e+07	1.28826e+07	1.39486e+07	1.62742e+07	1.08626e+07	1.31956e+07
trans-Isoasarone	6	1.2158e+07	4.71369e+07	2.74204e+07	3.58427e+07	6.24887e+07	4.72781e+07	1.48577e+08	8.80735e+07	8.10402e+07	1.36617e+08	1.41362e+08	1.06616e+08	7.53297e+07	1.14419e+08	1.08159e+08	1.9226e+07	7.88686e+07	1.13148e+08
Galactaric acid	6	5.97551e+06	5.33557e+06	5.615e+06	5.8291e+06	6.02087e+06	5.782e+06	1.82119e+07	1.40927e+07	1.60182e+07	1.72748e+07	1.68549e+07	1.66497e+07	1.06249e+07	1.23118e+07	1.17749e+07	1.09056e+07	1.00017e+07	1.2621e+07
Tetrahydroharmine	6	5.96601e+07	6.31987e+07	5.82668e+07	64938947	5.41903e+07	6.22206e+07	1.14552e+08	1.09128e+08	1.06393e+08	1.04517e+08	1.09766e+08	1.12709e+08	9.12504e+07	8.60419e+07	8.32812e+07	8.28882e+07	8.0596e+07	8.51086e+07
D-Lysopine	6	6.76458e+07	3.97805e+07	1.48447e+07	6.14931e+07	2.62171e+07	2.87203e+07	9.64805e+07	1.12645e+08	1.06521e+08	1.16575e+08	9.76603e+07	1.05693e+08	4.20195e+07	8.09036e+07	6.9832e+07	7.85947e+07	7.37829e+07	6.08797e+07
6-Acetyl-D-glucose	6	8.78518e+06	8.80363e+06	8.677e+06	8.97373e+06	8.81675e+06	9.01508e+06	4.4703e+07	4.35369e+07	4.41615e+07	4.53909e+07	4.52992e+07	4.56792e+07	1.92511e+07	1.82071e+07	1.80574e+07	1.84628e+07	1.77614e+07	1.81077e+07
Traumatic Acid	6	1.3084e+07	1.38177e+07	1.08385e+07	1.26172e+07	1.07086e+07	1.27937e+07	1.68567e+08	1.76635e+08	1.59273e+08	1.46314e+08	1.69069e+08	1.39758e+08	9.34777e+07	8.82033e+07	9.35307e+07	7.00455e+07	8.78368e+07	7.21915e+07
Citrinin	6	2.6695e+07	2.45987e+07	6.30594e+06	2.60015e+07	3.29664e+07	2.03528e+07	8.8046e+07	8.55205e+07	8.29825e+07	9.33177e+07	9.33612e+07	9.10873e+07	5.2375e+07	5.51805e+07	5.17463e+07	6.26317e+07	5.35065e+07	5.90262e+07
Curcumenol	6	3.09597e+08	3.14842e+08	3.12504e+08	3.14576e+08	308638116	3.21245e+08	5.26522e+08	5.12744e+08	493227646	5.16258e+08	5.20589e+08	5.09955e+08	4.08922e+08	402099659	3.84143e+08	4.0561e+08	4.00279e+08	408528222
Galactosylglycerol	6	1.85054e+07	6.02727e+07	6.91949e+07	6.45594e+07	1.93909e+07	7.05501e+07	1.66937e+08	153723652	1.63103e+08	1.58837e+08	1.67214e+08	5.10393e+07	3.24424e+07	3.18185e+07	1.11778e+08	1.15841e+08	3.0587e+07	1.15415e+08
Vulgarin	6	3.59073e+07	4.60033e+07	3.98688e+07	3.33566e+07	4.18552e+07	3.70197e+07	4.56636e+07	5.05895e+07	5.23167e+07	4.46514e+07	52181573	4.98085e+07	3.88476e+07	3.6233e+07	3.32607e+07	5.64189e+07	3.83146e+07	6.28742e+07
Adenosine	6	5.39977e+06	5.46561e+06	1.46765e+07	1.45772e+07	5.55944e+06	1.47058e+07	3.05584e+07	8.5943e+06	2.98406e+07	3.23925e+07	3.63084e+07	3.31855e+07	1.38604e+07	1.36807e+07	1.3635e+07	4.09805e+07	1.25428e+07	1.40892e+07
Emodin	6	4.11884e+08	4.2918e+08	3.71382e+08	403631824	4.24567e+08	3.82479e+08	5.47694e+08	5.40006e+08	4.98642e+08	4.4939e+08	5.52377e+08	5.27845e+08	4.43205e+08	4.41312e+08	4.27675e+08	4.46118e+08	4.31433e+08	4.37713e+08
2-Hydroxy-2,3-dihydrogenistein	6	7.93101e+06	2.25536e+07	6.50655e+06	8.61209e+06	1.15899e+07	7.81107e+06	5.53772e+07	4.29645e+07	4.27259e+07	5.15232e+07	4.52742e+07	4.52966e+07	3.19563e+07	3.9054e+07	3.15298e+07	3.3192e+07	2.93352e+07	3.27585e+07
Pelargonidin	6	3.58201e+07	3.64028e+07	2.67773e+07	3.65878e+07	3.74656e+07	3.73982e+07	7.33934e+07	7.56971e+07	5.40964e+07	7.88863e+07	5.73302e+07	5.73238e+07	5.58836e+07	4.43506e+07	5.59664e+07	3.16968e+07	2.95194e+07	5.37115e+07
1-(3,4-Dihydroxyphenyl)-5-hydroxy-3-decanone	6	2.76629e+07	2.54722e+07	2.66528e+07	2.99093e+07	2.80362e+07	2.98869e+07	5.57719e+07	5.63335e+07	6.36988e+07	5.93358e+07	5.43247e+07	5.40187e+07	3.71702e+07	4.69411e+07	5.20585e+07	5.19413e+07	4.00183e+07	3.23207e+07
(-)-Epigallocatechin	6	5.08408e+07	4.92527e+07	4.83733e+07	6.64508e+07	6.10837e+07	7.16947e+07	383064994	5.0165e+08	4.65411e+08	439960702	5.01606e+08	5.02045e+08	2.88406e+08	2.66419e+08	2.75651e+08	2.7708e+08	2.5131e+08	269323664
4-Hydroxyestradiol	6	7.87157e+07	7.78325e+07	7.78648e+07	8.1379e+07	8.00084e+07	7.73112e+07	1.2849e+08	133213716	1.29061e+08	1.35536e+08	1.34873e+08	1.34975e+08	1.14691e+08	1.0322e+08	1.06902e+08	1.02912e+08	1.1411e+08	1.07092e+08
Betaxolol	6	6.22716e+07	5.63429e+07	5.96379e+07	6.02531e+07	6.06628e+07	4.96207e+07	1.12593e+08	9.82087e+07	1.06299e+08	1.16691e+08	9.99938e+07	1.03507e+08	8.91926e+07	9.15408e+07	8.32507e+07	7.66735e+07	8.72789e+07	8.59478e+07
4-(beta-D-Glucosyloxy)benzoate	6	1.24016e+07	1.05049e+07	1.08687e+07	1.16245e+07	1.16577e+07	1.24987e+07	2.21632e+07	2.16331e+07	2.2956e+07	2.16416e+07	2.37546e+07	2.34769e+07	1.74797e+07	1.52614e+07	1.74276e+07	1.75715e+07	1.63131e+07	1.47294e+07
Homoeriodictyol	6	8.61578e+08	1101193873	1009978816	9.65993e+08	5.86658e+08	6.58856e+08	2115782892	1768835930	1951784219	2172481450	2051898126	1930489077	1156596348	9.96718e+08	1035947157	1306376208	1271837974	1347016022
Aflatoxin B1	6	1.67702e+07	1.3489e+07	1.32631e+07	1.95986e+07	1.33674e+07	2.76763e+07	7.45928e+07	9.53605e+07	8.94205e+07	9.72673e+07	7.38429e+07	5.87659e+07	4.5606e+07	4.18632e+07	4.95426e+07	6.43596e+07	4.10275e+07	5.78707e+07
Oxycodone	6	3.62704e+07	3.3788e+07	3.53264e+07	3.51485e+07	3.59459e+07	5.02985e+07	2.43554e+08	1.7471e+08	1.6509e+08	1.2603e+08	1.66107e+08	1.98099e+08	9.33508e+07	8.35902e+07	6.49987e+07	8.06532e+07	9.99405e+07	7.78104e+07
10-Nitrolinoleic acid	6	1.14835e+07	1.14106e+07	1.10101e+07	1.02442e+07	1.1317e+07	1.13924e+07	5.47443e+07	4.99658e+07	3.15075e+07	2.47124e+07	2.62786e+07	1.49464e+07	2.75224e+07	2.37079e+07	2.93469e+07	1.78032e+07	2.18767e+07	2.2057e+07
Prostaglandin I2	6	3.21037e+07	3.73339e+07	3.63939e+07	3.6549e+07	4.17194e+07	3.30167e+07	8.86059e+07	7.40192e+07	8.16734e+07	7.36523e+07	8.36196e+07	7.44168e+07	4.42212e+07	4.34586e+07	5.04968e+07	5.16727e+07	4.85597e+07	4.9913e+07
Neochlorogenic acid	6	8.80659e+07	8.01321e+07	8.45236e+07	9.50544e+07	9.94794e+07	1.14634e+08	3.20145e+08	2.6473e+08	2.59822e+08	3.15021e+08	2.97865e+08	1.07545e+08	1.92942e+08	1.30003e+08	1.42466e+08	1.55371e+08	1.45018e+08	1.10563e+08
Nitrendipine	6	3.08531e+06	1.3065e+06	2.91373e+06	1.38688e+06	1.34776e+06	2.59299e+06	2.65683e+07	25504325	4.16879e+06	3.00233e+07	2.84401e+07	4.4963e+06	5.75324e+06	5.10267e+06	6.13227e+06	5.9034e+06	4.4011e+06	5.74136e+06
Sodium deoxycholate	6	2.80095e+08	2.88853e+08	3.49713e+08	2.68108e+08	3.15885e+08	3.03479e+08	7.91941e+08	8.31379e+08	9.09281e+08	7.60062e+08	781857525	9.21454e+08	4.3655e+08	4.84382e+08	4.13237e+08	4.37634e+08	4.19809e+08	4.16445e+08
Phlorizin	6	2.00916e+06	1.60603e+06	3.41734e+06	1.27344e+06	838539	1.84926e+06	5.15541e+07	4.17328e+07	4.69894e+07	5.02547e+07	6.02246e+07	5.76921e+07	4.23202e+07	2.65443e+07	2.72693e+07	1.11134e+07	3.98667e+07	3.13373e+07
Oleanolic acid	6	5.38866e+07	5.06837e+07	4.85371e+07	4.59669e+07	5.58086e+07	4.25469e+07	1.32951e+08	1.15709e+08	1.29964e+08	1.15396e+08	123424269	7.35443e+07	8.23649e+07	7.55411e+07	8.72334e+07	7.35595e+07	7.42289e+07	7.94545e+07
Dipyridamole	6	4.72604e+06	4.66313e+06	4.46699e+06	4.59293e+06	4.64381e+06	4.67674e+06	2.07907e+07	1.57179e+07	1.16449e+07	1.94032e+07	1.43081e+07	1.69795e+07	9.24946e+06	8.58239e+06	2.02948e+07	9.23119e+06	1.2064e+07	1.13152e+07
1,3-Benzenediol	7	3.03206e+07	2.53549e+07	3.06478e+07	2.63851e+07	3.41997e+07	2.95033e+07	1.43133e+07	1.51667e+07	1.58488e+07	1.54001e+07	1.50612e+07	1.38035e+07	2.31542e+07	3.58902e+07	2.62005e+07	2.96431e+07	2.81614e+07	2.78973e+07
3-Methyl-2-oxovaleric acid	7	1.60213e+07	1.5618e+07	2.15914e+07	3.00294e+07	1.2983e+07	2.30016e+07	9.84756e+06	9.87903e+06	8.69525e+06	9.44569e+06	1.13729e+07	8.99995e+06	3.49166e+07	3.48589e+07	1.9069e+07	3.52555e+07	3.41791e+07	3.46068e+07
2-Aminobenzoic acid	7	1.01495e+08	5.9366e+07	6.43796e+07	6.01995e+07	6.36807e+07	9.53449e+07	2.19324e+07	3.74348e+07	2.09787e+07	2.14491e+07	3.75402e+07	2.14266e+07	8.44509e+07	8.497e+07	8.48273e+07	8.79687e+07	8.25711e+07	8.77762e+07
3-Hydroxymethylglutaric acid	7	1297331291	1203944144	6.18499e+07	1173761042	1217214748	1224549555	2.20834e+08	1.83601e+08	1.95486e+08	2.39032e+08	1.91674e+08	2.30087e+08	1831482703	1823866578	1847496687	1778279494	1711698328	1851225226
Perillyl aldehyde	7	1.1107e+08	1.03155e+08	1.04122e+08	1.21463e+08	110162951	1.12338e+08	4.947e+07	6.46188e+07	5.98501e+07	3.48376e+07	6.49835e+07	4.86933e+07	2.16833e+08	2.1008e+08	2.13147e+08	2.11319e+08	2.06282e+08	2.97296e+07
3-Hydroxyanthranilate	7	3.68286e+07	4.40718e+07	4.28792e+07	4.25344e+07	5.22827e+07	4.03887e+07	2.35026e+07	2.28486e+07	2.43033e+07	2.18684e+07	2.51239e+07	2.31419e+07	3.95964e+07	4.33465e+07	3.74911e+07	4.04802e+07	3.86391e+07	4.54339e+07
beta-D-Glucosamine	7	2.104e+08	2.42887e+08	2.32628e+08	2.23557e+08	2.9514e+08	2.66574e+08	1.19645e+08	1.15774e+08	1.25804e+08	1.17262e+08	1.24461e+08	1.19666e+08	3.02152e+08	3.06307e+08	3.07554e+08	3.82735e+08	157755835	160338673
2,6-Dimethoxy-1,4-benzoquinone	7	1.87346e+07	2.18658e+07	1.83284e+07	2.14729e+07	2.23185e+07	1.73202e+07	3.36986e+06	3.27223e+06	3.26959e+06	3.26129e+06	3.40151e+06	3.23124e+06	3.40829e+07	3.71876e+07	2.07399e+07	3.53918e+07	3.53715e+07	2.0574e+07
D-Mannose	7	2.99621e+08	8.04972e+08	7.42465e+08	3.15571e+08	5.78498e+08	5.15046e+08	2.91134e+08	5.21871e+08	2.80706e+08	2.86484e+08	5.12708e+07	2.89159e+08	6.3128e+08	1039925733	6.4143e+08	2.97863e+08	5.25887e+08	6.26008e+08
Theobromine	7	6.53555e+07	3.83369e+07	6.80042e+07	6.71977e+07	4.32587e+07	6.8374e+07	4.46017e+07	3.92675e+07	3.67413e+07	41613462	3.53167e+07	4.46029e+07	6.83907e+07	5.82292e+07	5.57621e+07	5.3547e+07	6.58208e+07	5.93613e+07
Neocnidilide	7	1.12387e+08	1.15115e+08	1.32333e+08	1.28528e+08	136993794	1.3295e+08	1.06122e+08	8.71542e+07	9.54264e+07	9.81307e+07	1.18535e+08	1.14778e+08	1.74175e+08	1.71835e+08	1.70057e+08	1.88605e+08	1.68164e+08	1.74884e+08
alpha-Cedrene	7	3.49111e+07	5.67645e+07	6.02894e+07	6.00697e+07	3.26644e+07	5.91227e+07	1.57891e+07	1.63066e+07	1.57571e+07	1.54024e+07	1.6402e+07	1.595e+07	3.83814e+07	4.85614e+07	4.25448e+07	5.68795e+07	5.68488e+07	5.93997e+07
Harmaline	7	7.73647e+06	7.45575e+06	7.86127e+06	6.70027e+06	7.40339e+06	7.50671e+06	6.06894e+06	2.50498e+06	5.55179e+06	6.22348e+06	6.25985e+06	2.82643e+06	8.93591e+06	9.32582e+06	9.33995e+06	9.73268e+06	9.08714e+06	1.01334e+07
Capsidiol	7	1963202120	1974958803	2113069510	1993604066	2030404863	2064891737	1674322454	1678416253	1767431508	1672211501	1704295319	1709597961	2087793165	2110674113	1980684007	1970525904	1912623834	1981967577
Isodehydrocostus lactone	7	4.45655e+07	8.34739e+07	7.81831e+07	8.59369e+07	9.49672e+07	8.07313e+07	1.84372e+07	8.81637e+07	1.84609e+07	1.88788e+07	2.24467e+07	1.93322e+07	1.68408e+08	9.58779e+07	1.03588e+08	1.03108e+08	7.95314e+07	9.04096e+07
Cytidine	7	4.53465e+08	3.88381e+08	4.26428e+08	4.41048e+08	4.52571e+08	3.41404e+08	5.43344e+07	1.01963e+07	5.64828e+07	1.21352e+07	8.57092e+06	9.80325e+06	3.63142e+08	400093722	2.98669e+08	6.5801e+08	3.97565e+08	3.65624e+08
5'-Deoxyadenosine	7	2.66067e+07	2.74428e+07	2.67049e+07	2.73195e+07	3.05341e+07	3.01367e+07	1.90588e+07	2.22064e+07	2.32584e+07	2.23228e+07	2.24181e+07	2.01738e+07	3.43648e+07	3.39841e+07	2.94304e+07	3.18783e+07	2.9385e+07	3.13483e+07
5,7-Dihydroxyflavone	7	2.1876e+07	2.42263e+07	2.38583e+07	2.21993e+07	2.22778e+07	2.41821e+07	2.25426e+07	1.89311e+07	2.05365e+07	1.98819e+07	1.95407e+07	1.82166e+07	2.44704e+07	2.25739e+07	2.26686e+07	2.07824e+07	2.2476e+07	2.30676e+07
Venlafaxine	7	2.71687e+07	2.58936e+07	2.51136e+07	2.84462e+07	2.79589e+07	2.57976e+07	1.73688e+07	1.82573e+07	1.77443e+07	1.77878e+07	1.67719e+07	1.87811e+07	2.95934e+07	2.72389e+07	2.52833e+07	2.82727e+07	2.94869e+07	2.8939e+07
Stearolic acid	7	1.37549e+07	4.5294e+07	3.51358e+07	3.58012e+07	5.10607e+07	9.94854e+06	3.00063e+07	7.64362e+06	6.77767e+06	7.28199e+06	2.52947e+07	2.63851e+07	5.75273e+07	3.53213e+07	3.65496e+07	3.36161e+07	2.86848e+07	5.52e+07
Xanthoxic acid	7	2.58998e+08	2.33083e+08	2.30669e+08	1.96224e+08	2.58352e+08	2.48288e+08	9.17293e+07	9.14882e+07	8.82247e+07	9.02456e+07	9.27442e+07	9.12555e+07	2.57868e+08	2.41489e+08	2.39769e+08	3.87893e+08	2.20685e+08	585436727
Tolbutamide	7	2.34689e+07	2.41063e+07	2.46426e+07	2.47072e+07	2.40947e+07	2.46137e+07	1.97393e+07	2.05122e+07	2.11548e+07	2.07587e+07	2.06044e+07	2.16429e+07	2.61089e+07	2.60042e+07	2.61129e+07	2.64792e+07	2.59978e+07	2.59119e+07
Genistein	7	2.23622e+07	3.43551e+07	2.56522e+07	3.42949e+07	1.71923e+07	2.65357e+07	1.2735e+07	1.02833e+07	1.28081e+07	1.07506e+07	1.13887e+07	1.16979e+07	3.40416e+07	2.89046e+07	3.39151e+07	3.15088e+07	3.66387e+07	3.34702e+07
9-Riburonosyladenine	7	1.30221e+07	1.26386e+07	9.86321e+06	8.58207e+06	8.91817e+06	5.11592e+07	1.2466e+07	1.31631e+07	1.068e+07	1.34362e+07	1.20472e+07	1.05951e+07	2.34607e+07	1.54296e+07	1.83932e+07	1.95888e+07	1.63274e+07	2.045e+07
Octadecanamide	7	1.04133e+08	1.03062e+08	1.10923e+08	1.09231e+08	1.03734e+08	1.1532e+08	7.80884e+07	8.08908e+07	7.49478e+07	7.7858e+07	7.4653e+07	6.65553e+07	1.60622e+08	1.53795e+08	1.53834e+08	1.56869e+08	1.49734e+08	1.56868e+08
Androstenedione	7	3.01105e+07	2.99412e+07	2.93651e+07	3.29124e+07	2.97616e+07	3.38284e+07	1.51204e+07	1.48319e+07	4.51939e+06	1.50732e+07	1.63823e+07	1.47604e+07	3.58548e+07	3.31321e+07	3.16883e+07	3.86793e+07	2.9129e+07	3.40211e+07
Simeconazole	7	3.85635e+07	4.54633e+07	4.48174e+07	3.5501e+07	4.61952e+07	4.69483e+07	1.10063e+07	1.45853e+07	5.67147e+06	8.59624e+06	1.1245e+07	3.16289e+07	6.83941e+07	5.8036e+07	6.79858e+07	7.07846e+07	5.23896e+07	6.66398e+07
5a-Pregnane-3,20-dione	7	2.35945e+07	3.10397e+07	3.19004e+07	3.14505e+07	2.75738e+07	2.74112e+07	1.49893e+07	1.50617e+07	1.27469e+07	1.93659e+07	1.95403e+07	2.04012e+07	3.57911e+07	3.21723e+07	3.03713e+07	4.94593e+07	45860818	3.19399e+07
Dihydrocapsaicin	7	1.06732e+08	1.07476e+08	5.47594e+07	1.4261e+08	6.71506e+07	1.32008e+08	3.79123e+07	4.17105e+07	2.93441e+07	3.38591e+07	4.29637e+07	3.80118e+07	7.97977e+07	1.55491e+08	1.42361e+08	1.40849e+08	1.59905e+08	6.84015e+07
8-Isoprostane	7	2.62921e+07	2.15785e+07	2.11831e+07	2.48037e+07	2.58642e+07	2.28035e+07	6.207e+06	2.10384e+07	4.23242e+06	2.35851e+07	4.49422e+06	2.66486e+07	3.21632e+07	3.92802e+07	3.57615e+07	2.65201e+07	3.29572e+07	2.37148e+07
5,6-DHET	7	2.95647e+07	3.19956e+07	2.97e+07	3.33254e+07	3.41337e+07	2.59498e+07	1.17916e+07	1.29078e+07	1.38641e+07	1.35035e+07	1.2544e+07	1.23402e+07	3.78492e+07	3.67302e+07	4.15963e+07	3.01281e+07	3.00207e+07	3.92666e+07
Misoprostol	7	1.36357e+08	1.37191e+08	1.33374e+08	1.37658e+08	1.32423e+08	1.10224e+08	3.20988e+07	2.96834e+07	2.86728e+07	2.5021e+07	24838745	3.13254e+07	1.84593e+08	1.43435e+08	1.82247e+08	1.74719e+08	1.79396e+08	1.51739e+08
Secologanate	7	3.79034e+07	5.84889e+07	3.04727e+07	4.16918e+07	3.70808e+07	3.54554e+07	1.66998e+07	1.55632e+07	1.38146e+07	1.34744e+07	1.35548e+07	1.46784e+07	8.07485e+07	8.12099e+07	9.81528e+07	8.19897e+07	1.3781e+08	8.3459e+07
beta-Sitosterol	7	5.14044e+07	5.36236e+07	5.97394e+07	5.68187e+07	5.51049e+07	5.89985e+07	9809055	6.88657e+06	8.33904e+06	5.9164e+06	6.99706e+06	4.59576e+06	7.55093e+07	6.87659e+07	6.83389e+07	7.24931e+07	6.51122e+07	8.24011e+07
Nobiletin	7	8.37667e+08	1852322695	4.24309e+08	3.77665e+08	4.22599e+08	3.6484e+08	3.75117e+08	4.96995e+08	4.50231e+08	4.00557e+08	4.83502e+08	392611717	1107787163	1104430362	8.68973e+08	1254438270	8.17721e+08	9.42726e+08
Alpha-Tocotrienol	7	1.26402e+07	1.35531e+07	1.27993e+07	1.09677e+07	1.05934e+07	1.60354e+07	4.15188e+06	3.98887e+06	3.99163e+06	3.9936e+06	1.99145e+07	2.1128e+07	1.40377e+07	1.98863e+07	2.04038e+07	1.52906e+07	1.36936e+07	1.48688e+07
Pravastatin	7	8.45257e+06	6.18771e+06	7.50309e+06	7.23825e+06	7.007e+06	6.73739e+06	4.266e+06	4.23981e+06	4.41533e+06	3.99968e+06	3.09553e+06	4.05623e+06	1.09353e+07	8.2597e+06	1.20387e+07	1.07259e+07	1.06863e+07	1.15697e+07
Galactosylsphingosine	7	9.12679e+06	1.03751e+07	6.85228e+06	1.0204e+07	7.465e+06	8.81566e+06	7.19966e+06	5.3841e+06	5.69466e+06	8.92367e+06	5.07876e+06	8.67283e+06	1.13146e+07	1.22592e+07	1.05636e+07	8.28051e+06	9.45994e+06	1.14729e+07
Isoquercitrin	7	3.18407e+07	4.05588e+07	3.36094e+07	1.86241e+07	4.51147e+07	4.99379e+07	2.0423e+07	2.1199e+07	1.7817e+07	1.95418e+07	2.0381e+07	1.93988e+07	5.98075e+07	4.93527e+07	3.86909e+07	3.96489e+07	4.51108e+07	3.66336e+07
Quercetin 3-O-beta-D-glucosyl-(1->2)-beta-D-glucoside	7	5.18006e+07	7.52026e+07	7.59988e+07	6.88701e+07	5.216e+07	7.79969e+07	7.32393e+07	6.21639e+07	5.53602e+07	5.85408e+07	5.41843e+07	4.73003e+07	6.86625e+07	9.49933e+07	9.28553e+07	7.79112e+07	7.15914e+07	1.02256e+08
L-Serine	8	3.43707e+07	3.34319e+07	3.57736e+07	3.39198e+07	3.6293e+07	3.32306e+07	4.89983e+07	4.91464e+07	5.57647e+07	4.88515e+07	5.55022e+07	4.80827e+07	3.45478e+07	3.35247e+07	3.81074e+07	3.78246e+07	3.62987e+07	3.86589e+07
2-Phenylethanol	8	1.94902e+06	2.65553e+06	8.12526e+06	2.04476e+06	2.65749e+06	2.25153e+06	4.01018e+07	3.5681e+07	3.41062e+07	3.81817e+07	3.80244e+07	6.44633e+07	1.32567e+06	1.43132e+06	1.37525e+06	1.0664e+06	1.44662e+06	1.54294e+06
Phosphonoacetate	8	2.86483e+07	2.8964e+07	2.9046e+07	3.00321e+07	3.1353e+07	2.98391e+07	5.29931e+07	56112347	5.61931e+07	55539267	5.58517e+07	5.84748e+07	5.5301e+06	5.42075e+06	5.28737e+06	5.76192e+06	5.35365e+06	5.41196e+06
Maltol	8	1.16636e+08	1.40779e+08	1.21179e+08	99088539	5.63311e+07	1.14118e+08	2.7927e+08	2.4003e+08	2.36705e+08	2.39321e+08	2.31728e+08	2.33993e+08	5.55042e+07	6.1527e+07	6.14789e+07	6.12925e+07	6.30743e+07	5.82223e+07
Cyanuric acid	8	5.74041e+06	3.82789e+07	6.44407e+06	7.53105e+06	3.13464e+07	2.7988e+07	3.50882e+07	3.21914e+07	3.31359e+07	3.12718e+07	3.40561e+07	3.53755e+07	8.39597e+06	6.54501e+06	7.83186e+06	2.63096e+07	8.52944e+06	2.99468e+07
L-Asparagine	8	1.9516e+08	1.86982e+08	1.86919e+08	1.91984e+08	5.14425e+07	1.9611e+08	3.60059e+08	6.79384e+08	336293805	3.6595e+08	3.50318e+08	3.49893e+08	196641444	1.86987e+08	186682141	1.89636e+08	1.76685e+08	1.78835e+08
Chavicol	8	1.06681e+07	8.68501e+06	1.09009e+07	8.47883e+06	9.40621e+06	1.08132e+07	1.88939e+08	1.49462e+08	1.12491e+08	2.00412e+08	2.12174e+08	1.52063e+08	1.09521e+07	9.07242e+06	8.80807e+06	9.57412e+06	7.25619e+06	9.0787e+06
1H-Indole-3-carboxaldehyde	8	2.86647e+08	2.68079e+08	2.80781e+08	2.683e+08	2.86826e+08	2.67941e+08	5.57066e+08	5.34173e+08	542444387	5.3702e+08	5.54425e+08	5.48474e+08	3.51191e+08	2.83663e+08	2.83295e+08	2.81627e+08	2.84836e+08	2.82423e+08
D-Ribose	8	873435193	3.56831e+08	8.26678e+08	3.57393e+08	4.11427e+08	7.1501e+08	1120910550	1070652171	1089586617	1106404897	1101558145	1106632843	6.07289e+08	5.82857e+08	5.91586e+08	5.97841e+08	5.67922e+08	5.87924e+08
Thymol	8	1.04197e+08	1.0225e+08	1.00079e+08	1.01363e+08	1.04734e+08	108300562	1.6719e+08	1.16242e+08	1.19108e+08	1.63575e+08	1.1298e+08	1.70547e+08	8.46599e+07	8.2114e+07	8.08963e+07	8.03804e+07	7.65089e+07	7.93282e+07
(+)-Camphor	8	2.04343e+08	1.77989e+08	1.65797e+08	1.21513e+08	1.8423e+08	1.87326e+08	3920655641	1.27024e+08	3626095693	1.15721e+08	1.16868e+08	3867843752	2.16762e+08	2.75917e+08	2.76992e+08	2.77536e+08	2.07682e+08	2.39747e+08
N(6)-Methyllysine	8	1.41308e+08	1.48329e+08	1.40847e+08	1.42867e+08	1.49962e+08	1.50426e+08	2.35482e+08	2.43787e+08	2.5978e+08	2.58236e+08	3.37995e+08	2.92876e+08	1.41352e+08	1.31608e+08	1.33125e+08	140817657	1.30858e+08	1.37124e+08
O-Acetyl-L-homoserine	8	8.32668e+07	8.60494e+07	8.64693e+07	8.7886e+07	9.19244e+07	8.93726e+07	1.74163e+08	1.84616e+08	1.79831e+08	1.70306e+08	1.70888e+08	1.86814e+08	3.79525e+07	3.40594e+07	3.10469e+07	3.90384e+07	2.30497e+07	3.56566e+07
Tropate	8	1.50899e+07	1.52062e+07	4.01837e+06	1.58772e+07	1.5716e+07	1.53733e+07	2.04354e+07	2.052e+07	1.99401e+07	2.06791e+07	2.04844e+07	2.13103e+07	8.93394e+06	8.79694e+06	8.80931e+06	9.32796e+06	8.60596e+06	8.6601e+06
Carvone oxide	8	1.0925e+08	1.08625e+08	1.05099e+08	1.13898e+08	2.87383e+08	1.13757e+08	2.40702e+08	2.50554e+08	2.43509e+08	2.43965e+08	309153284	2.46178e+08	80450021	7.3314e+07	8.87467e+07	8.03566e+07	7.02084e+07	7.85762e+07
Geranic acid	8	3.27467e+07	3.38303e+07	3.38688e+07	3.37165e+07	3.46212e+07	3.49075e+07	7.2091e+07	72039239	6.96286e+07	7.33566e+07	7.23501e+07	7.473e+07	8.17058e+06	7.39641e+06	7.63646e+06	7.51424e+06	7.28052e+06	7.98069e+06
(1S,4R)-1-Hydroxy-2-oxolimonene	8	2.87817e+07	2.90401e+07	5.39569e+07	3.27367e+07	5.41303e+07	5.36936e+07	7.8503e+07	4.36726e+07	7.94986e+07	3.51464e+07	4.23537e+07	8.94287e+07	28842805	2.76302e+07	2.72737e+07	6.08872e+07	2.70111e+07	2.80923e+07
Diphenylamine	8	2.90395e+07	2.88239e+07	2.44466e+07	2.82261e+07	3.13584e+07	3.22489e+07	1.02928e+08	9.93917e+07	9.05443e+07	1.00969e+08	1.05321e+08	1.01855e+08	1.86624e+07	1.96017e+07	2.01548e+07	1.89617e+07	2.01562e+07	2.03917e+07
(1S,2R,4S)-(-)-Bornyl acetate	8	7.94597e+07	7.42765e+07	8.98879e+07	7.98693e+07	7.54077e+07	7.49427e+07	2.91355e+08	1.71749e+08	2.37311e+08	179789360	3.02904e+08	1.8986e+08	5.98856e+07	1.01427e+08	5.75915e+07	5.76599e+07	8.88048e+07	9.5475e+07
3-tert-Butyl-5-methylcatechol	8	1.96381e+07	2.39044e+07	9.24154e+07	8.93507e+07	1.94403e+07	2.43694e+07	1.50477e+08	1.71703e+08	1.55886e+08	1.57858e+08	147219766	1.61627e+08	1.17643e+07	8.86819e+06	9.93228e+06	9.33007e+06	7.15362e+06	8.58524e+06
Vanillylmandelic acid	8	2.7501e+07	2.55156e+07	2.63614e+07	2.69814e+07	2.73517e+07	2.56086e+07	3.82592e+07	3.78409e+07	3.70683e+07	3.92287e+07	3.93451e+07	4.10042e+07	1.89912e+07	2.35534e+07	2.23589e+07	2.11049e+07	1.84296e+07	1.98276e+07
N5-(L-1-Carboxyethyl)-L-ornithine	8	3.58267e+07	2.16559e+07	2.17919e+07	2.50908e+07	2.53466e+07	2.46412e+07	7.52451e+07	7.14397e+07	7.14753e+07	3.69014e+07	6.8732e+07	5.17201e+07	1.34773e+06	1.38709e+06	1.95577e+06	1.67504e+06	1.65089e+06	2.10641e+06
N-Acetyl-L-phenylalanine	8	2.63756e+07	2.38116e+07	5.92149e+06	2.00671e+07	3.0699e+07	1.58946e+07	5.99275e+07	5.04712e+07	6.04563e+07	6.09409e+07	4.54294e+07	5.01933e+07	915291	666597	1.02871e+06	1.02489e+06	493566	4.5903e+06
4-Amino-4-deoxychorismate	8	6.8591e+08	6.70375e+08	7.90377e+08	1450543902	1268441649	6.29433e+08	6296725451	6432307452	5769626680	5971425335	6596050427	6620371446	6.29427e+08	6.01695e+08	6.87566e+08	6.85815e+08	615701890	614936042
Procaine	8	6.40607e+07	8.21386e+07	8.79334e+07	5.86504e+07	5.53018e+07	1.32974e+08	9.48932e+07	1.69567e+08	1.67901e+08	1.38872e+08	1.28039e+08	9.68319e+07	8.03426e+07	7.99937e+07	7.88409e+07	8.28576e+07	7.79722e+07	7.84248e+07
Inosine	8	5.17801e+06	4.77128e+06	4.94731e+06	5.25332e+06	5.50231e+06	5.25023e+06	1.58378e+07	1.56939e+07	1.59654e+07	1.63941e+07	1.51785e+07	1.61537e+07	1.60744e+06	1.58209e+06	1.4698e+06	1.4283e+06	1.48038e+06	1.56281e+06
Parthenolide	8	2.44496e+07	2.42983e+07	2.51025e+07	2.39023e+07	2.66242e+07	2.44309e+07	4.14793e+07	3.97619e+07	3.89105e+07	3.86509e+07	4.20087e+07	3.97862e+07	1.66798e+07	7.37269e+06	1.60023e+07	7.67499e+06	1.60886e+07	1.64595e+07
Apigenin	8	63645606395	61096951116	63573131867	64939765214	65688250357	65238542329	157000000000	147000000000	154000000000	155000000000	151000000000	159000000000	38378911658	38252566670	69803087525	40014270469	37053670389	37412157296
Medazepam	8	6.0911e+07	4.24894e+07	1.31962e+07	4.98751e+07	3.48097e+07	3.87079e+07	9.00839e+07	8.43577e+07	7.88249e+07	8.29003e+07	9.54562e+07	8.43848e+07	316066	1.33193e+07	408163	1.62997e+07	1.23265e+07	1.75214e+07
Estrone	8	3.18876e+07	2.7711e+07	2.74303e+07	2.96653e+07	3.06856e+07	2.62717e+07	4.4683e+07	4.92836e+07	3.87084e+07	5.02599e+07	4.31345e+07	4.57847e+07	2.50921e+07	3.00379e+07	2.94834e+07	3.07337e+07	2.89237e+07	3.07616e+07
Naringenin	8	8.08694e+07	9.70684e+07	8.56284e+07	8.0878e+07	1.01971e+08	8.85394e+07	1.45749e+08	1.42005e+08	1.48432e+08	1.44449e+08	1.4477e+08	1.51904e+08	1.24601e+08	4.07693e+07	7.38285e+07	8.98542e+07	1.23408e+08	3.90877e+07
Sotalol	8	1.80489e+07	2.45769e+07	2.4783e+07	1.60198e+07	1.85999e+07	1.78709e+07	3.22106e+07	2.99527e+07	3.27847e+07	4.26681e+07	4.77262e+07	4.27727e+07	3.93563e+06	4.21367e+06	1.4323e+07	1.48415e+07	1.45702e+07	1.50713e+07
Dibutyl phthalate	8	115826149	1.13373e+08	9.53157e+07	1.16691e+08	7.15543e+07	1.23569e+08	2.27713e+08	4.41296e+08	4.59755e+08	4.25555e+08	2.48457e+08	5.56623e+08	1.1133e+08	8.5651e+07	1.06178e+08	118260014	8.40717e+07	7.05766e+07
(R,S)-Coclaurine	8	4.18918e+07	4.23873e+07	3.97036e+07	4.06646e+07	3.9792e+07	4.02941e+07	5.69677e+07	5.32974e+07	5.22623e+07	5.82274e+07	4.80178e+07	4.93011e+07	3.03906e+07	3.44762e+07	3.99374e+07	5.38308e+07	4.26536e+07	4.65841e+07
Procyclidine	8	2.84004e+07	2.68286e+07	2.68989e+07	2.56673e+07	2.73528e+07	3.0767e+07	3.20381e+07	3.27025e+07	3.02421e+07	2.79416e+07	3.17637e+07	3.08829e+07	2.62451e+07	2.64211e+07	2.7916e+07	2.61686e+07	2.81455e+07	2.93692e+07
Adrenosterone	8	1.21507e+08	3.07487e+07	1.22135e+08	1.75578e+08	1.86081e+08	1.15208e+08	1.91639e+08	1.55718e+08	1.73767e+08	1.95706e+08	3.22282e+08	1.82223e+08	7.32162e+07	2.83291e+07	2.99144e+07	8.699e+07	187522544	3.00507e+07
5-Nitro-2-(3-phenylpropylamino)benzoic acid	8	8.93807e+07	1.01407e+08	9.50084e+07	8.20095e+07	1.05244e+08	9.6147e+07	1.68334e+08	1.44157e+08	1.6551e+08	1.23272e+08	1.46505e+08	1.55359e+08	1.22732e+08	8.33985e+07	6.4379e+07	8.18395e+07	1.22217e+08	7.70132e+07
Norfloxacin	8	1.25194e+07	1.20845e+07	1.22205e+07	1.10391e+07	1.34066e+07	1.35587e+07	1.8669e+07	1.95438e+07	1.80248e+07	1.77799e+07	1.84294e+07	1.8342e+07	1.1214e+07	1.03115e+07	1.0128e+07	1.11216e+07	1.04808e+07	1.06052e+07
Hesperetin	8	3.9926e+08	336248371	4.18947e+08	3.58232e+08	3.59344e+08	357553030	5.60323e+08	562070176	4.34914e+08	4.95453e+08	549699646	5.27798e+08	2.71258e+08	2.81275e+08	2.62992e+08	2.9801e+08	2.82392e+08	2.70112e+08
11beta,17beta-Dihydroxy-4-androsten-3-one	8	2.86829e+07	3.08159e+07	8.09909e+06	2.3671e+07	2.34449e+07	2.94847e+07	4.58507e+07	5.57789e+07	5.12526e+07	4.03227e+07	4.39262e+07	4.23377e+07	4.87521e+06	2.41972e+06	4.7214e+06	3.77365e+06	4.53775e+06	4.07524e+06
Mestranol	8	1.85867e+07	1.77873e+07	1.75931e+07	1.71514e+07	1.65971e+07	1.83079e+07	1.104e+08	1.12851e+08	9.74778e+07	1.01808e+08	1.09269e+08	1.15144e+08	2.05368e+07	1.92996e+07	2.14817e+07	1.94311e+07	3.5474e+07	2.03064e+07
13(S)-HpOTrE	8	1.65539e+08	1.60209e+08	1.50269e+08	1.60096e+08	1.9454e+08	5.19196e+07	6.55569e+08	6.42125e+08	5.93794e+08	5.8329e+08	6.97239e+08	6.68297e+08	2.08869e+08	2.23701e+08	217946863	2.10592e+08	1.8122e+08	1.63224e+08
Pregnanediol	8	4.56409e+07	1.79875e+07	6.01488e+07	6.37612e+07	6.2719e+07	5.15486e+07	1.20265e+08	9.56983e+07	8.27921e+07	1.0418e+08	9.23543e+07	1.00587e+08	2.02863e+07	1.85951e+07	2.39823e+07	2.23831e+07	3.51238e+07	4.73145e+07
Aflatoxin G1	8	1.62185e+07	1.56888e+07	1.44941e+07	1.47527e+07	1.84482e+07	1.78627e+07	3.30843e+07	3.87628e+07	4.26437e+07	4.22039e+07	3.86952e+07	3.9268e+07	5.44709e+06	7.91004e+06	3.212e+06	6.18525e+06	5.58199e+06	3.60518e+06
Prostaglandin D2	8	1.639e+08	201574172	1.92896e+08	2.03238e+08	1.87183e+08	2.05163e+08	4.85831e+07	338462913	3.3335e+08	3.54364e+08	3.31444e+08	3.37893e+08	4.33829e+08	5.78047e+07	6.27366e+07	65344691	5.99773e+07	5.59982e+07
p-Coumaroyl quinic acid	8	9.10654e+06	9.05034e+06	8.98786e+06	8.83668e+06	1.24073e+07	8.65919e+06	1.48813e+07	1.50021e+07	9.23424e+06	1.06573e+07	1.42857e+07	1.01117e+07	7.79786e+06	7.84534e+06	7.47286e+06	7.52954e+06	7.63268e+06	7.78741e+06
Quinestrol	8	1.00026e+07	2.70674e+07	1.28761e+07	1.01039e+07	2.39565e+07	2.38179e+07	3.97806e+07	3.80501e+07	4.00477e+07	3.52076e+07	3.66073e+07	3.89989e+07	6.99108e+06	8.04555e+06	4.16171e+06	4.33663e+06	9.83771e+06	4.20042e+06
17alpha,21-Dihydroxypregnenolone	8	3.12912e+07	4.05617e+07	3.33526e+07	1.72089e+07	3.68937e+07	1.00454e+07	7.04134e+07	5.45724e+07	5.81904e+07	7.42235e+07	5.13286e+07	8.04993e+07	5.83428e+06	6.52421e+06	3.77576e+06	3.89862e+06	6.83662e+06	6.29538e+06
4-Chloroprogesterone	8	9.43695e+06	1.16103e+07	2.67044e+07	1.0673e+07	1.16054e+07	1.3007e+07	9.35968e+07	8.57093e+07	8.78386e+07	9.69389e+07	9.73257e+07	8.03406e+07	1.33679e+07	1.35876e+07	2.64675e+07	2.56229e+07	1.28274e+07	2.91978e+07
Acetyl-maltose	8	1.99185e+06	7.04465e+06	6.23224e+06	1.36459e+06	6.60479e+06	7.57455e+06	1.54198e+07	1.45353e+07	1.23842e+07	1.49077e+07	1.40888e+07	1.71354e+07	3.46867e+06	3.55136e+06	3.46308e+06	7.7563e+06	6.71454e+06	3.06635e+06
Cortisol 21-acetate	8	8.16439e+08	7.29995e+08	6.43519e+08	7.30487e+08	7.12678e+08	8.60736e+08	1011697936	1187269129	1016783047	1008002170	1009383880	9.9707e+08	7.54612e+08	7.96639e+08	6.60982e+08	8.67306e+08	7.41201e+08	6.30501e+08
Kalihinol A	8	2.07683e+08	2.47763e+08	2.55968e+08	2.4835e+08	2.47669e+08	2.17553e+08	5.48079e+08	5.66376e+08	5.45389e+08	4.66792e+08	5.46e+08	4.53002e+08	3.91424e+07	4.17808e+07	5.04385e+07	4.88346e+07	4.19511e+07	4.90875e+07
6-Amino-6-deoxyfutalosine	8	1.76158e+07	9.0382e+06	1.7726e+07	1.60553e+07	1.59719e+07	1.76143e+07	2.37575e+07	2.13637e+07	1.93918e+07	1.95482e+07	2.03919e+07	2.47381e+07	1.46025e+07	1.39179e+07	1.42273e+07	1.93903e+07	1.18848e+07	1.27036e+07
Neolinustatin	8	1.36099e+08	1.38542e+08	1.92254e+08	212109986	2.03906e+08	1.85278e+08	6.72479e+08	5.68285e+08	5.87452e+08	1.38381e+08	4.93159e+08	5.06016e+08	5.86437e+07	4.67239e+07	5.5256e+07	5.1668e+07	4.98251e+07	4.13515e+07
Estrone glucuronide	8	7.04008e+07	3.67458e+07	2.59892e+07	4.85411e+07	4.70152e+07	7.94611e+07	9.86711e+07	9.38328e+07	9.42311e+07	8.9078e+07	7.91908e+07	8.66044e+07	5.31059e+07	5.56294e+07	5.1363e+07	5.21712e+07	5.70185e+07	6.45759e+07
Mifepristone	8	14346292	1.17424e+07	1.60052e+07	1.29917e+07	1.28361e+07	1.81454e+07	3.85744e+07	4.55397e+07	4.51767e+07	4.00677e+07	4.86668e+07	4.06301e+07	2.61972e+06	2.1211e+06	2.66793e+06	1.47782e+06	1.14626e+06	2.23476e+06
Leukotriene E4	8	7.92816e+07	8.39483e+07	7.83057e+07	4.00705e+07	7.08265e+07	4.37215e+07	1.32711e+08	130410262	1.19132e+08	406666543	3.19421e+08	2.10411e+08	3.20524e+07	3.12167e+07	4.39447e+07	4.67916e+07	3.79135e+07	4.49711e+07
Glycitin	8	3.70514e+08	5.0439e+08	2.01598e+08	1.55557e+08	4.75012e+08	3.27207e+08	1888324905	2675202151	2199166940	2425595092	2438180799	2568061475	3.24009e+08	9.25084e+08	4.35132e+08	3.99121e+08	4.01044e+08	8.9017e+08
Luteolin 7-glucoside	8	1.53009e+07	2.88085e+07	2.6885e+07	7.92982e+06	3.10898e+07	9.59291e+06	4.36561e+07	2.41573e+07	1.43984e+08	8.37788e+07	8.77279e+07	1.28525e+08	6.01587e+06	5.60267e+06	5.57107e+06	6.14908e+06	5.55037e+06	6.22839e+06
Astragalin	8	1.7746e+08	2.18734e+08	1.44181e+08	1.44606e+08	138547087	1.77362e+08	2.88045e+08	2.84092e+08	3.11123e+08	3.00457e+08	2.56604e+08	3.12318e+08	1.19699e+08	1.30345e+08	1.293e+08	132265402	1.24104e+08	1.22969e+08
Amygdalin	8	880589	1.99748e+06	2.63215e+06	912719	2.16787e+06	2.1544e+06	2.77642e+06	2.73368e+06	4.19108e+06	8.97842e+06	2.53945e+06	8.8716e+06	1.61587e+06	2.68807e+06	1.96565e+06	1.22786e+06	1.41257e+06	2.29608e+06
Rimonabant	8	2.80212e+07	2.74282e+07	2.76338e+07	3.0468e+07	2.93349e+07	2.93978e+07	3.99044e+07	4.41638e+07	4.51834e+07	4.88398e+07	3.68277e+07	4.29205e+07	2.72126e+07	2.70727e+07	2.62973e+07	2.72348e+07	2.61465e+07	2.66017e+07
T2 Toxin	8	2.6595e+07	2.1692e+07	2.97426e+07	1.06133e+07	3.1456e+07	2.23445e+07	4.43566e+07	4.85511e+07	4.54901e+07	3.61459e+07	4.88661e+07	5.08452e+07	2.10282e+07	1.58886e+07	2.11239e+07	1.11911e+07	1.93201e+07	1.98975e+07
Indol-3-ylacetyl-myo-inositol L-arabinoside	8	1.12288e+06	2.93716e+06	3.30235e+06	2.63105e+06	3.01189e+06	3.33592e+06	1.23671e+07	9.7926e+06	1.09522e+07	1.04458e+07	1.10541e+07	1.18458e+07	456373	451574	349103	248432	386548	274753
Withaferin A	8	3.89919e+06	3.21298e+06	3.05797e+06	2.45896e+06	3.74579e+06	2.88703e+06	2.15508e+07	4.71319e+07	1.77347e+07	5.06688e+07	3.79081e+07	3.85957e+07	4.369e+06	5.67056e+06	5.17225e+06	4.85471e+06	5.40292e+06	4.75272e+06
Retinoyl b-glucuronide	8	1.37904e+07	1.95857e+07	1.17259e+07	1.95562e+07	1.47239e+07	1.21746e+07	5.14047e+07	5.30874e+07	5.12188e+07	5.04196e+07	5.30056e+07	5.33904e+07	1.18173e+07	1.44757e+07	1.70304e+07	1.62805e+07	1.48086e+07	1.64867e+07
Brassinolide	8	2.31567e+07	1.48671e+07	4.88597e+07	3.61326e+07	3.54599e+07	1.16982e+07	7.19511e+07	5.52228e+07	6.28515e+07	2.3397e+07	7.22743e+07	7.40936e+07	6.33005e+06	5.77171e+06	5.87617e+06	6.17613e+06	5.83811e+06	5.57027e+06
Melezitose	8	2.11305e+07	1.55785e+07	2.14281e+07	2.02423e+07	2.20847e+07	1.89524e+07	3.51365e+07	3.67286e+07	4.04966e+07	3.55181e+07	3.38389e+07	3.29199e+07	7.48919e+06	8.81848e+06	7.04163e+06	7.46107e+06	6.84686e+06	4.86221e+06
Raffinose	8	942560	1.114e+06	1.52585e+06	1.70898e+06	1.91765e+06	1.65383e+06	5.76261e+07	4.72932e+07	4.20239e+07	5.00008e+07	5.64176e+07	3.57543e+07	1.11241e+06	1.08428e+06	321906	623388	368681	416271
6''-Malonylgenistin	8	3.2895e+07	3.94401e+07	2.56812e+07	1.90787e+07	1.91002e+07	2.03144e+07	1.32684e+08	1.72181e+08	1.20655e+08	1.41568e+08	1.34116e+08	9.60526e+07	2.62989e+07	2.30613e+07	2.58763e+07	2.61934e+07	2.37356e+07	2.15613e+07
Scolymoside	8	5.76427e+07	4.8229e+07	5.25837e+07	4.91936e+07	5.27475e+07	5.35728e+07	9.45052e+07	6.19833e+07	8.0861e+07	7.54685e+07	8.12429e+07	7.98441e+07	3.6119e+07	3.48415e+07	3.58609e+07	4.02409e+07	3.63798e+07	4.11231e+07
Rutin	8	1.85815e+07	1.9093e+07	1.88056e+07	2.00557e+07	2.00223e+07	1.32407e+07	3.06176e+07	2.94466e+07	4.31883e+07	2.83502e+07	4.49708e+07	4.50971e+07	7.80134e+06	2.4693e+07	1.54133e+07	8.2708e+06	7.83338e+06	2.34616e+07
Cyanidin 3-(6-p-caffeoyl)glucoside	8	469227	1.50916e+06	655588	1.21893e+06	1.57765e+06	624391	1.50736e+07	6.9015e+06	6.6152e+06	6.99046e+06	1.61468e+07	2.36597e+07	2.04329e+06	1.68436e+06	3.49989e+06	1.73017e+06	1.70593e+06	1.95607e+06
4-Acetylbutyrate	9	1.29104e+07	1.13755e+07	1.04476e+07	1.17718e+07	1.11323e+07	1.196e+07	3.45994e+07	3.1899e+07	2.97324e+07	3.21954e+07	2.96193e+07	3.10839e+07	2.44785e+07	2.62074e+07	2.69574e+07	2.4828e+07	2.48725e+07	2.53156e+07
Pyroglutamic acid	9	2.63172e+07	2.68743e+07	2.6236e+07	2.48632e+07	2.61107e+07	2.49949e+07	1.80221e+08	1.97675e+08	1.67772e+08	1.75664e+08	1.73352e+08	4.40212e+08	1.5055e+08	484264243	1.22244e+08	1.28539e+08	1.35075e+08	1.35201e+08
(R)-Pantolactone	9	4.10545e+07	4.12596e+07	4.38412e+07	3.85209e+07	3.91099e+07	4.04348e+07	1.12521e+08	103919713	1.06843e+08	1.06893e+08	1.15295e+08	1.08232e+08	1.09575e+08	1.00347e+08	1.08573e+08	1.06356e+08	1.06979e+08	1.05102e+08
Dopamine	9	3.27159e+06	3.42592e+06	3.34866e+06	3.14906e+06	3.11626e+06	3.06156e+06	6.11923e+06	6.806e+06	6.84002e+06	6.26314e+06	5.99648e+06	6.64452e+06	5.91591e+06	6.24305e+06	6.06169e+06	6.21769e+06	6.18059e+06	6.84978e+06
L-Arabinose	9	1.03573e+07	1.12129e+07	1.47618e+07	2.87341e+06	1.08569e+07	1.36202e+07	6.88217e+07	7.10506e+07	6.72281e+07	7.23192e+07	6.49924e+07	6.95492e+07	5.42634e+07	5.28424e+07	5.32607e+07	5.31835e+07	5.37988e+07	5.57686e+07
2',4'-Dihydroxyacetophenone	9	1.06508e+06	1.04218e+06	1.03174e+06	1.00726e+06	1.03834e+06	976667	3.21026e+06	2.38056e+07	2.12505e+07	1.37104e+07	4.28331e+06	1.92318e+07	6.80013e+06	1.5223e+07	1.60612e+07	1.45595e+07	6.73238e+06	1.66162e+06
D-Xylitol	9	1.41929e+06	1.40596e+06	1.33621e+06	1.36376e+06	1.35214e+06	1.38213e+06	7.28658e+06	5.65103e+06	6.91046e+06	7.61883e+06	5.08375e+06	5.71159e+06	6.61176e+06	1.76358e+06	1.06446e+07	1.9098e+06	1.063e+07	5.97736e+06
2-Pyrocatechuic acid	9	3.68591e+08	3.68429e+08	3.77306e+08	379958233	3.8832e+08	3.79372e+08	8.53202e+08	8.17947e+08	8.35875e+08	8.47963e+08	8.51805e+08	8.56288e+08	6.97278e+08	6.93792e+08	6.79622e+08	7.0087e+08	6.77362e+08	6.90141e+08
Uracil 5-carboxylate	9	2.74884e+07	2.8985e+07	3.23323e+07	3.49427e+07	4.13808e+07	3.65216e+07	9.24852e+07	5.48611e+07	7.03211e+07	5.60791e+07	5.63821e+07	5.48211e+07	9.02996e+07	5.2484e+07	6.51214e+07	5.20489e+07	9.7878e+07	4.59354e+07
4-Acetamido-2-aminobutanoic acid	9	4.92617e+06	5.4469e+06	5.09453e+06	5.27944e+06	5.27646e+06	4.82653e+06	2.7843e+07	1.34978e+07	1.18959e+07	3.19764e+07	1.44221e+07	3.06825e+07	1.69475e+07	1.90128e+07	1.58071e+07	1.98172e+07	1.58036e+07	1.44846e+07
Indole-3-carboxylic acid	9	4.89847e+06	4.89527e+06	4.66384e+06	7.98445e+06	4.63356e+06	8.19821e+06	1.03687e+07	1.36881e+07	1.15903e+07	2.98062e+07	1.37384e+07	18353641	1.62317e+07	1.34611e+07	1.40951e+07	1.21306e+07	1.56324e+07	1.23265e+07
Methylisoeugenol	9	1.26315e+07	1.25531e+07	1.26434e+07	1.2947e+07	1.35021e+07	1.29295e+07	4.05484e+07	7.7818e+07	4.0036e+07	7.9767e+07	7.99501e+07	7.91713e+07	4.01681e+07	3.85792e+07	4.02911e+07	6.91098e+07	4.2052e+07	6.29528e+07
Diaminopimelic acid	9	3.56346e+07	4.05466e+07	5.7889e+07	3.44716e+07	5.67325e+07	3.72885e+07	8.09608e+07	5.8208e+07	5.70965e+07	6.09798e+07	6.39373e+07	5.71675e+07	5.84494e+07	4.93331e+07	6.59943e+07	5.37773e+07	6.78272e+07	5.72708e+07
Confertifolin	9	4.47888e+08	440649175	5.39053e+08	4.46192e+08	452947910	4.66599e+08	5.5821e+08	5.70986e+08	5.44356e+08	5.71431e+08	5.66309e+08	563056693	588505192	5.43628e+08	544559948	5.42475e+08	5.32649e+08	5.31991e+08
Polygodial	9	5.70986e+08	5.71097e+08	5.66101e+08	6.26289e+08	5.56439e+08	688308723	8.16382e+08	9.0203e+08	8.25598e+08	1033819507	1035710811	776636431	7.4657e+08	1013346872	4.74154e+08	8.067e+08	1002247392	859564739
Isoscutellarein	9	6.86766e+07	7.56654e+07	1.80573e+07	7.21601e+07	5.09735e+06	7.74372e+07	3.53463e+08	2.38861e+08	2.58656e+08	2.11519e+08	2.65694e+08	2.48629e+08	3.30799e+08	1.264e+08	1.22038e+08	122229824	1.06943e+08	3.04707e+08
Leucocyanidin	9	4.36075e+06	3.56108e+06	3.66256e+06	2.73321e+06	1.4382e+06	3.13247e+06	7.14912e+07	7.09817e+07	7.02295e+07	8.25159e+07	8.1413e+07	8.685e+07	5.02772e+07	4.64006e+07	5.07807e+07	58030221	4.46342e+07	5.45718e+07
L-Octanoylcarnitine	9	2.71133e+07	2.707e+07	2.7268e+07	2.6374e+07	2.83022e+07	2.73744e+07	3.05705e+07	3.31415e+07	3.20508e+07	3.22581e+07	3.16498e+07	3.30475e+07	3.27408e+07	3.21651e+07	3.11831e+07	3.23112e+07	3.08513e+07	3.17024e+07
Prunasin	9	5.46075e+06	6.06346e+06	4.31549e+06	6.3581e+06	6.21607e+06	6.37977e+06	1.26662e+07	1.04188e+07	8.89203e+06	1.74035e+06	1.01991e+07	1.88776e+07	7.8111e+06	9.67118e+06	9.28288e+06	1.08098e+07	9.22782e+06	9.84663e+06
Eicosadienoic acid	9	8.12713e+07	5.78981e+07	1.15967e+08	7.1334e+07	7.23843e+07	8.77896e+07	2.10789e+08	180092025	157104000	1.42889e+08	1.27957e+08	1.22975e+08	1.59411e+08	191226003	1.75577e+08	1.04669e+08	1.76372e+08	1.57875e+08
3-O-Methylquercetin	9	1.23734e+07	1.38773e+07	1.75106e+07	2.0961e+07	1.58581e+07	2.04387e+07	2.51044e+07	2.11669e+07	2.38343e+07	2.38412e+07	2.91469e+07	2.84057e+07	3.75687e+07	2.95117e+07	4.61381e+06	1.30961e+07	3.73055e+07	3.06768e+07
Cellobiose	9	8.50687e+07	8.29987e+07	8.91123e+07	8.5063e+07	1.62471e+08	7.65014e+07	230111755	2.14767e+08	1.77858e+08	1.73439e+08	1.60737e+08	1.88973e+08	1.97121e+08	5.75767e+07	1.84443e+08	1.93338e+08	1.84309e+08	1.95261e+08
Bilobalide A	9	934304	1.01487e+06	905824	4.22818e+06	1.35727e+06	1.48166e+06	1.06303e+07	1.50613e+07	1.30093e+07	1.04323e+07	1.00651e+07	7.44244e+06	1.01983e+07	1.06213e+07	8.92659e+06	9.05203e+06	8.02746e+06	9.11442e+06
3,7-Dimethylquercetin	9	1.86839e+07	2.7035e+07	5.73629e+07	8.86705e+07	5.5787e+07	4.06239e+07	4.00504e+08	1.65799e+08	8.19268e+08	2.64593e+08	2.43212e+08	5.81365e+08	4.46171e+08	8.0633e+08	2.52308e+08	3.69631e+08	2.91068e+08	1.15361e+08
Hepoxilin B3	9	3.70923e+06	3.49118e+06	7.54119e+06	8.95229e+06	8.7265e+06	6.59593e+06	7.69428e+07	6.32327e+07	6.77812e+07	7.31191e+07	7.39274e+07	7.48911e+07	6.60887e+07	6.52234e+07	7.3386e+07	5.60721e+07	7.75427e+07	6.05101e+07
Fraxin	9	1.06224e+07	1.24216e+07	1.17994e+07	1.09452e+07	1.10238e+07	1.08346e+07	7.27839e+07	6.91844e+07	7.04942e+07	7.04693e+07	7.4857e+07	7.21121e+07	6.65195e+07	6.02413e+07	6.57495e+07	8.52893e+07	7.43384e+07	7.95091e+07
Chenodeoxycholic acid	9	1.95745e+06	1.89813e+06	2.63981e+06	1.99511e+06	2.46287e+06	1.59545e+06	4.41601e+06	3.9497e+06	4.65162e+06	4.29414e+06	4.93537e+06	3.75075e+06	4.3937e+06	4.0879e+06	4.56544e+06	4.97863e+06	4.44954e+06	4.83986e+06
Cosmosiin	9	1.40457e+07	5.08021e+07	3.616e+07	5.04128e+07	5.03065e+07	4.11479e+07	133371466	1.1531e+08	1.07256e+08	1.09005e+08	5.5926e+07	1.02544e+08	6.07027e+07	1.19153e+08	1.08622e+08	1.11391e+08	1.07647e+08	1.10808e+08
Polhovolide	9	4.51597e+06	3.13507e+07	8.53636e+06	3.10978e+07	3.56689e+07	2.0416e+07	5.81537e+07	1.54653e+08	6.36748e+07	5.99933e+07	3.90736e+07	6.79056e+07	5.35306e+07	3.52001e+07	8.56085e+07	7.6261e+07	4.79891e+07	8.91127e+07
Baicalin	9	5.26122e+07	6.48346e+07	5.39913e+07	5.94147e+07	6.20621e+07	5.22019e+07	1757534572	2141274465	2944661606	2220913891	2004390718	1926751548	1596055145	1487766682	1609552643	1524332402	1493637159	1579656052
PC(18_3(6Z,9Z,12Z)_18_3(6Z,9Z,12Z))	9	2.36495e+07	1.82128e+07	2.59129e+07	1.67797e+07	2.29353e+07	1.77382e+07	3.43647e+07	2.96639e+07	3.03156e+07	3.4611e+07	3.15055e+07	5.91665e+07	3.93788e+07	3.31051e+07	2.16774e+07	4.12402e+07	3.40571e+07	3.50484e+07

## Sheet: Table S2
Table S2. Results of correlation analysis between key compounds and antioxidant and skin-whitening efficacy (p < 0.05, |r| > 0.8)
Index	Compounds	Correlation coefficient
IC50 of tyrosinase enzyme inhibitory activity	Cyanidin 3-glucoside	-0.95714
IC50 of tyrosinase enzyme inhibitory activity	Daidzin	-0.8999
IC50 of tyrosinase enzyme inhibitory activity	Capsaicin	-0.95054
IC50 of DPPH	Tangeritin	-0.96374
IC50 of DPPH	(S)-Pinocembrin	-0.96062
IC50 of DPPH	Quercetin 3-(6''-malonyl-glucoside)	-0.95385
IC50 of DPPH	Eupatilin	-0.86244
IC50 of DPPH	Biochanin A	-0.97526
IC50 of DPPH	Hydroquinone	-0.94266
IC50 of ABTS	Tangeritin	-0.92528
IC50 of ABTS	Quercetin 3-(6''-malonyl-glucoside)	-0.80874
IC50 of ABTS	Eupatilin	-0.84326
IC50 of ABTS	Biochanin A	-0.83346
IC50 of ABTS	Hydroquinone	-0.96862
SPF	Cyanidin 3-glucoside	0.83403
SPF	Tangeritin	0.8368
SPF	Hydroquinone	0.90394
